# Supplementary material for: Enhancing growth performance in Liangshan black sheep through fermented onion: insights from transcriptomics and metabolomics
Source: Front Vet Sci. 2025 May 15;12:1533728. doi: 10.3389/fvets.2025.1533728 (PMC12119624; doi:10.3389/fvets.2025.1533728)
Supplement: Supplementary file 1 [file Table_1.xlsx]

## Sheet: Sheet1
Table S1 Primer information
Gene name	Sequence
MS4A1(F)	CTCCAGACCCAAAGCTAACG
MS4A1(R)	GCCACTTCAATCTGCTCAACC
MyHC(F)	CAACTTTTGCCCAAGGCTCC
MyHC(R)	ACTCCGTGGGCATGGTAATG
CAT(F)	CATCCTGAGTATGGCTCCCG
CAT(R)	AACCCACTGTGCCTATCCAT
MyoG(F)	GAGCGTGATCTCCGCTACC
MyoG(R)	TTGTGGGCATCTGTAGGGTC
GAPDH(F)	AGGTCGGAGTGAACGGATTC
GAPDH(R)	CCAGCATCACCCCACTTGAT
