# Supplementary material for: Enhancing growth performance in Liangshan black sheep through fermented onion: insights from transcriptomics and metabolomics
Source: Front Vet Sci. 2025 May 15;12:1533728. doi: 10.3389/fvets.2025.1533728 (PMC12119624; doi:10.3389/fvets.2025.1533728)
Supplement: Supplementary file 3 [file Table_3.xlsx]

## Sheet: Sheet1
Table S3 Identified metabolites
Type	ID	adduct	Name	VIP	Fold change	p-value	m/z	rt(s)	HMDB	KEGG	SuperClass	Class	SubClass	Treat1	Treat2	Treat3	Treat4	Treat5	Treat6	Control1	Control2	Control3	Control4	Control5	Control6	QC-1	QC-2	QC-3
NEG	M341T362	[M-H]-	Sucrose	29.1206	0.0451133	1.0548e-07	341.095	361.555	HMDB0000258	C00089	Organic oxygen compounds	Organooxygen compounds	Carbohydrates and carbohydrate conjugates	2.15507e+07	363385	360183	171368	559037	3.51973e+06	9.45608e+07	9.93306e+07	9.43008e+07	1.25498e+08	8.03918e+07	9.38701e+07	6.65902e+07	6.65913e+07	6.68566e+07
NEG	M181T295	[M-H]-	Dulcitol	18.8759	159.793	0.00118794	181.064	294.993	HMDB0000107	C01697	Organic oxygen compounds	Organooxygen compounds	Carbohydrates and carbohydrate conjugates	4.18422e+07	5.36311e+07	4.49295e+07	1.1037e+07	2.38506e+07	1.57924e+07	163536	189483	118718	262207	284640	177231	2.10998e+07	2.1272e+07	2.12717e+07
POS	M175T545	[M+H]+	Arginine	15.6218	0.272541	0.000875696	175.119	545.036	HMDB0000517	C00062	Organic acids and derivatives	Carboxylic acids and derivatives	Amino acids, peptides, and analogues	1.60549e+07	2.32606e+06	2.56626e+06	3.96144e+07	1.6537e+07	1.95142e+06	4.28451e+07	4.81092e+07	3.82885e+07	6.69397e+07	3.84972e+07	5.53692e+07	4.16675e+07	4.20658e+07	3.77266e+07
POS	M689T456	[M+Na]+	Stachyose	13.7408	0.172172	0.000262167	689.212	455.577	HMDB0003553	C01613	Organic oxygen compounds	Organooxygen compounds	Carbohydrates and carbohydrate conjugates	1.64728e+07	3.416e+06	3.0779e+06	1.2459e+06	1.71953e+06	2.56497e+06	2.12688e+07	1.81529e+07	4.10555e+07	2.60282e+07	3.33154e+07	2.56945e+07	2.55106e+07	2.54834e+07	2.47146e+07
NEG	M89T228_2	[M-H]-	Dl-lactate	13.5347	149.65	3.70655e-10	89.021	227.712		C01432	Organic acids and derivatives	Hydroxy acids and derivatives	Alpha hydroxy acids and derivatives	1.45797e+07	1.41139e+07	1.25295e+07	1.70065e+07	1.38152e+07	1.44857e+07	65255.8	78226.3	150575	99620.3	126432	58109.6	1.11658e+07	1.16207e+07	1.11651e+07
NEG	M503T416_1	[M-H]-	Raffinose	11.867	0.0494228	1.81731e-07	503.14	415.625	HMDB0003213	C00492	Organic oxygen compounds	Organooxygen compounds	Carbohydrates and carbohydrate conjugates	3.55869e+06	153596	413909	60359.7	149196	550047	1.49883e+07	1.32235e+07	1.83638e+07	2.07606e+07	1.65548e+07	1.4966e+07	1.14357e+07	1.11299e+07	1.11306e+07
POS	M282T38	[M+H]+	Oleamide	11.5905	1.12251	0.0212331	282.28	37.659	HMDB0002117	C19670	Lipids and lipid-like molecules	Fatty Acyls	Fatty amides	6.30851e+07	6.70367e+07	6.26259e+07	7.06002e+07	7.22505e+07	6.86226e+07	6.47904e+07	6.35669e+07	5.50444e+07	5.23505e+07	6.47042e+07	5.96479e+07	6.43553e+07	6.46591e+07	6.42434e+07
POS	M527T413	[M+Na]+	Gentianose	10.9798	0.310725	0.00669826	527.159	412.58		C08239	Organic oxygen compounds	Organooxygen compounds	Carbohydrates and carbohydrate conjugates	2.53675e+07	2.23111e+06	2.28247e+06	1.01619e+06	1.44912e+06	6.06029e+06	1.78676e+07	1.52085e+07	2.46652e+07	1.98774e+07	2.50577e+07	2.09271e+07	4.61469e+07	4.61469e+07	4.56745e+07
NEG	M141T399	[M-H]-	Cis,cis-muconic acid	9.918	168.317	2.57008e-05	141.011	398.608	HMDB0006331	C02480	Lipids and lipid-like molecules	Fatty Acyls	Fatty acids and conjugates	7.29998e+06	5.40325e+06	1.32008e+07	7.52887e+06	7.55619e+06	7.06263e+06	41319.5	41544.7	43206.2	59583.4	40714.8	59115	4.00987e+06	4.05209e+06	4.00947e+06
NEG	M128T290	[M-H]-	L-pyroglutamic acid	9.84065	1.56948	0.00582648	128.03	289.586	HMDB0000267	C01879	Organic acids and derivatives	Carboxylic acids and derivatives	Amino acids, peptides, and analogues	1.49715e+07	1.49895e+07	1.95026e+07	1.06775e+07	1.22721e+07	1.25472e+07	8.54008e+06	7.78301e+06	8.57797e+06	1.26204e+07	7.63074e+06	8.98058e+06	1.45927e+07	1.44341e+07	1.44326e+07
POS	M360T361	[M+NH4]+	D-turanose	9.23825	0.0270548	1.55633e-08	360.15	360.799	HMDB0011740	C19636	Lipids and lipid-like molecules	Fatty Acyls	Fatty acyl glycosides	1.27814e+06	35261.2	25674	35590.4	40149.6	174994	9.19686e+06	9.64955e+06	9.11732e+06	1.24969e+07	9.24845e+06	9.05334e+06	4.82873e+06	4.82916e+06	4.74945e+06
NEG	M371T297_1	[M+HCO2]-	Rutinose	9.15985	499.526	3.23547e-05	371.121	296.519		C08247	Lipids and lipid-like molecules	Fatty Acyls	Fatty acyl glycosides	7.55369e+06	1.04128e+07	8.39305e+06	4.00259e+06	5.81727e+06	5.07291e+06	12312.1	13003.3	14970.1	15248.2	14349.5	12699.8	1.60202e+06	1.60201e+06	1.56732e+06
NEG	M665T455	[M-H]-	6-acetylacteoside	9.08203	0.0639052	5.92104e-06	665.187	455.154			Phenylpropanoids and polyketides	Cinnamic acids and derivatives	Hydroxycinnamic acids and derivatives	2.29133e+06	284704	483576	200191	368381	354411	8.22058e+06	6.54605e+06	1.30591e+07	1.10472e+07	1.31575e+07	1.029e+07	7.49675e+06	7.48462e+06	7.48892e+06
NEG	M191T458	[M-H]-	Citrate	8.36844	0.010699	1.52988e-06	191.012	458.389	HMDB0000094	C00158	Organic acids and derivatives	Carboxylic acids and derivatives	Tricarboxylic acids and derivatives	69459.8	33836.7	143852	107002	69433.5	86156.5	6.57117e+06	9.00256e+06	7.75484e+06	1.11564e+07	5.78319e+06	7.37564e+06	3.59997e+06	3.63507e+06	3.59963e+06
POS	M709T152	[M+H]+	Spirostane -2h, + 1o, o-pen-dhex	8.28205	43.5522	6.91443e-08	709.415	151.514			Lipids and lipid-like molecules	Steroids and steroid derivatives	Steroidal glycosides	8.56405e+06	5.7973e+06	7.85338e+06	6.87164e+06	6.05537e+06	5.78658e+06	115941	85326.5	176256	249393	187507	125329	4.82335e+06	4.82351e+06	4.84632e+06
NEG	M133T386	[M-H]-	Malate	8.25777	0.0216446	2.2988e-09	133.009	386.322	HMDB0000156	C00149	Organic acids and derivatives	Hydroxy acids and derivatives	Beta hydroxy acids and derivatives	420856	109241	96493.9	129033	102906	134394	7.38623e+06	7.16474e+06	7.2762e+06	9.33853e+06	6.76014e+06	7.94826e+06	3.54308e+06	3.52997e+06	3.54308e+06
NEG	M301T109	[M-H]-	Quercetin	8.00906	47.6088	1.34125e-06	301.022	109.115	HMDB0005794	C00389	Phenylpropanoids and polyketides	Flavonoids	Flavones	6.56272e+06	4.87768e+06	3.1202e+06	5.87088e+06	5.25563e+06	6.31423e+06	169397	72083.8	104471	153884	83899.3	88436.8	3.10739e+06	3.16289e+06	3.10737e+06
POS	M522T423_2	[M+NH4]+	Melezitose	7.84177	0.0233476	4.98384e-07	522.202	422.773	HMDB0011730	C08243	Organic oxygen compounds	Organooxygen compounds	Carbohydrates and carbohydrate conjugates	623541	74418.2	98921.1	28326.3	65431.7	116097	5.5942e+06	4.97321e+06	8.203e+06	8.16859e+06	8.39301e+06	7.78741e+06	2.65001e+06	2.67369e+06	2.67375e+06
NEG	M401T362_2	[M+FA-H]-	Gentiopicroside	7.3254	0.0408816	1.69046e-07	401.112	361.812			Organic oxygen compounds	Organooxygen compounds	Carbohydrates and carbohydrate conjugates	1.21334e+06	24798.1	25535.8	11843.8	34993.2	206150	5.79817e+06	6.35214e+06	5.8968e+06	8.10896e+06	5.0186e+06	5.92417e+06	3.90726e+06	4.02691e+06	4.02684e+06
POS	M136T164_2	[M+H]+	Adenine	7.23851	19.1649	4.70302e-05	136.062	164.083	HMDB0000034	C00147	Organoheterocyclic compounds	Imidazopyrimidines	Purines and purine derivatives	3.94411e+06	3.50918e+06	7.78762e+06	8.1258e+06	5.96882e+06	4.87585e+06	335918	203643	236923	445048	273948	289629	3.85209e+06	3.8855e+06	3.88538e+06
NEG	M179T296	[M-H]-	D-Mannose	7.0661	0.0675751	5.76175e-07	179.048	296.2	HMDB0062473	C00936	Organic oxygen compounds	Organooxygen compounds	Carbohydrates and carbohydrate conjugates	1.04766e+06	409296	367228	125371	234140	271817	5.77626e+06	4.81059e+06	5.7921e+06	8.34826e+06	5.98132e+06	5.62899e+06	3.31818e+06	3.31842e+06	3.26261e+06
NEG	M179T261	[M-H]-	D-fructose	6.71261	0.176167	0.000270035	179.049	260.698	HMDB0062538	C00095	Organic oxygen compounds	Organooxygen compounds	Carbohydrates and carbohydrate conjugates	2.09539e+06	1.66423e+06	1.81112e+06	531876	796227	563724	6.3185e+06	5.96985e+06	5.53812e+06	1.21282e+07	5.87269e+06	6.53341e+06	5.55741e+06	5.5605e+06	5.46908e+06
POS	M365T397	[M+Na]+	Palatinose	6.68144	5.11582	0.00536893	365.105	396.645		C01742	Organic oxygen compounds	Organooxygen compounds	Carbohydrates and carbohydrate conjugates	2.42018e+06	8.93287e+06	9.74117e+06	3.64315e+06	6.30367e+06	3.01001e+06	832136	687163	1.56363e+06	1.44113e+06	1.10014e+06	1.03181e+06	5.36653e+06	5.32123e+06	4.2488e+06
NEG	M193T401	[M-H]-	2-keto-d-gluconic acid	6.59067	82.876	3.06135e-05	193.027	400.579		C06473				1.61037e+06	4.32627e+06	2.66859e+06	4.79623e+06	3.42655e+06	3.50993e+06	27067.4	17948	64347.1	60150.2	36486.7	39402.7	2.41935e+06	2.45504e+06	2.41943e+06
POS	M846T480	(M+NH4)+	Maltopentaose	6.31956	0.0655695	1.56263e-06	846.31	480.225	HMDB0012254		Organic oxygen compounds	Organooxygen compounds	Carbohydrates and carbohydrate conjugates	776852	241606	376304	175304	237710	143119	3.82767e+06	3.30384e+06	5.79462e+06	5.29606e+06	5.83045e+06	5.70045e+06	3.10288e+06	3.1355e+06	3.13546e+06
NEG	M341T396	[M-H]-	Trehalose	6.30404	0.115431	7.85744e-08	341.094	396.408	HMDB0000975	C01083	Organic oxygen compounds	Organooxygen compounds	Carbohydrates and carbohydrate conjugates	942454	309036	1.45685e+06	74406.9	277442	504820	5.11392e+06	4.99897e+06	5.23726e+06	6.30655e+06	4.56933e+06	4.65826e+06	3.65674e+06	3.65691e+06	3.69203e+06
POS	M130T375	[M+H-NH3]+	D-glutamine	6.25869	0.113037	2.39653e-11	130.05	375.043	HMDB0003423	C00064	Organic acids and derivatives	Carboxylic acids and derivatives	Amino acids, peptides, and analogues	1.15167e+06	511773	353065	392165	435630	528527	5.28059e+06	4.85644e+06	4.85324e+06	4.94804e+06	4.84538e+06	5.05464e+06	1.6071e+06	1.61453e+06	1.61449e+06
NEG	M487T372	[M-H]-	Blood group b trisaccharide	6.17659	0.0283205	7.48008e-08	487.156	371.791			Organic oxygen compounds	Organooxygen compounds	Carbohydrates and carbohydrate conjugates	518576	19819.3	42814	15560.2	42187.3	95208.4	4.05483e+06	4.03308e+06	4.26376e+06	5.74085e+06	3.74205e+06	4.08888e+06	2.47762e+06	2.45265e+06	2.44988e+06
POS	M121T231_2	[M+H-H2O]+	4-hydroxyphenethyl alcohol	6.05733	78.1824	0.00142571	121.065	231.422	HMDB0004284	C06044	Benzenoids	Phenols	Tyrosols and derivatives	3.61692e+06	6.51494e+06	6.42231e+06	874680	4.94694e+06	2.26182e+06	37346.6	43794.3	68913.8	61098.1	59181.1	44795.8	3.17657e+06	3.17655e+06	3.15852e+06
NEG	M165T109	[M-H]-	Phenyllactic acid	5.67523	224.003	2.75584e-07	165.048	108.727	HMDB0000779	C01479	Phenylpropanoids and polyketides	Phenylpropanoic acids		1.96524e+06	2.29839e+06	3.44452e+06	2.51562e+06	2.40793e+06	2.30686e+06	11323.4	11998.6	7026.59	11060.3	13011.4	12268.8	1.83078e+06	1.68418e+06	1.68427e+06
NEG	M87T131_1	[M-H]-	Pyruvate	5.61719	0.0365877	2.20256e-06	87.0052	130.844	HMDB0000243	C00022	Organic acids and derivatives	Keto acids and derivatives	Alpha-keto acids and derivatives	395154	63483.5	83061.4	106034	64227.4	116801	4.10874e+06	3.4466e+06	2.10602e+06	4.73835e+06	4.15465e+06	4.09701e+06	1.36008e+06	1.36019e+06	1.39172e+06
NEG	M89T256	[M-H]-	.beta.-hydroxypropionic acid	5.59055	3.95837	9.56212e-10	89.0207	255.639	HMDB0000700	C01013	Organic acids and derivatives	Hydroxy acids and derivatives	Beta hydroxy acids and derivatives	3.30674e+06	3.1087e+06	2.71505e+06	2.81126e+06	2.88338e+06	3.04655e+06	762420	696628	658664	999417	681284	716498	2.92365e+06	2.84412e+06	2.85059e+06
POS	M277T303	[M+H]+	Gamma-l-glutamyl-l-glutamic acid	5.50288	214.689	0.000968744	277.09	302.946	HMDB0011737	C05282	Organic acids and derivatives	Carboxylic acids and derivatives	Amino acids, peptides, and analogues	2.57566e+06	5.84068e+06	5.04699e+06	1.40965e+06	2.36321e+06	2.49194e+06	12103.5	7171.23	19128.4	16087.6	23064.1	14337	2.18488e+06	2.21794e+06	2.18441e+06
NEG	M193T397	[M-H]-	D-galacturonic acid	5.33932	272.58	9.79903e-07	193.05	397.272	HMDB0002545	C00333	Organic oxygen compounds	Organooxygen compounds	Carbohydrates and carbohydrate conjugates	1.83083e+06	3.10001e+06	1.82219e+06	2.64209e+06	1.89211e+06	2.24194e+06	5223.36	9494.77	6628.51	16696.8	5805.87	5784.45	1.94357e+06	1.97703e+06	1.93935e+06
NEG	M279T43	[M-H]-	Linoleic acid	5.325	5.15089	3.9106e-05	279.221	42.578	HMDB0000673	C01595	Lipids and lipid-like molecules	Fatty Acyls	Lineolic acids and derivatives	3.9724e+06	2.83799e+06	2.59783e+06	2.18578e+06	2.04993e+06	2.0659e+06	679596	376235	500652	400847	555783	536812	1.93801e+06	1.93868e+06	1.9095e+06
NEG	M115T386	[M-H-C2H4O2]-	Vitamin c	5.12966	0.0183273	2.28796e-09	114.999	386.394	HMDB0000044	C00072	Organoheterocyclic compounds	Dihydrofurans	Furanones	158009	32317.3	27849	29989.6	31739.9	43089.3	2.84229e+06	2.7339e+06	2.76997e+06	3.56303e+06	2.5966e+06	3.11789e+06	1.37059e+06	1.37057e+06	1.37866e+06
NEG	M131T116	[M-H]-	Hydroxyisocaproic acid	4.81455	546.608	6.70204e-06	131.065	116.46	HMDB0000665	C03264	Lipids and lipid-like molecules	Fatty Acyls	Fatty acids and conjugates	1.71955e+06	1.46579e+06	1.73152e+06	1.70006e+06	3.01505e+06	1.9421e+06	2618.88	3351.31	4481.77	2796.28	4846.82	3079.3	723187	724585	669170
NEG	M310T285_2	(M+NH4-2H)-	gamma-L-Glutamyl-L-phenylalanine	4.77126	105.495	0.0277993	310.136	285.214						5.40213e+06	364.92	6.00891e+06	2.18555e+06	585.288	2.76515e+06	9681.46	6190.35	62026.9	10685.3	6050.86	60469.4	3.26333e+06	3.31161e+06	3.19442e+06
POS	M268T168	[M+H]+	Adenosine	4.67633	0.106063	8.84286e-07	268.104	168.489	HMDB0000050	C00212	Nucleosides, nucleotides, and analogues	Purine nucleosides		527188	142722	356749	339775	252158	176163	2.0698e+06	2.37048e+06	2.73989e+06	3.55596e+06	2.84941e+06	3.33608e+06	3.19291e+06	3.19267e+06	3.23178e+06
NEG	M145T374	[M-H]-	Glutamine	4.60595	0.0731398	3.36206e-07	145.055	374.201	HMDB0000641	C00064	Organic acids and derivatives	Carboxylic acids and derivatives	Amino acids, peptides, and analogues	557329	76473.5	130749	91426.6	101032	172230	2.45897e+06	2.24122e+06	2.48213e+06	3.46568e+06	2.22147e+06	2.57001e+06	1.61834e+06	1.68403e+06	1.6188e+06
POS	M188T257	[M+H-NH3]+	DL-tryptophan	4.48933	0.0657813	0.00426119	188.07	257.478	HMDB0030396	C00078	Organoheterocyclic compounds	Indoles and derivatives	Indolyl carboxylic acids and derivatives	306569	185518	584987	25709.9	61263.2	54665.2	2.47638e+06	1.97978e+06	2.13776e+06	6.95894e+06	2.40722e+06	2.56665e+06	1.5277e+06	1.52854e+06	1.46164e+06
POS	M309T35_2	[M+H]+	8z,14z-eicosadienoic acid	4.47436	28.2264	0.000623611	309.28	35.131			Lipids and lipid-like molecules	Fatty Acyls	Fatty acids and conjugates	3.89275e+06	2.37917e+06	2.22368e+06	2.08878e+06	994583	1.22884e+06	1662.9	111637	135425	118960	4094.92	81973.7	1.24433e+06	1.232e+06	1.23178e+06
POS	M158T43_2	[M+H-C2H6O]+	Diethyl l-glutamate	4.37655	266.773	1.54203e-05	158.08	43.341			Organic acids and derivatives	Carboxylic acids and derivatives	Amino acids, peptides, and analogues	1.26157e+06	1.90992e+06	2.98303e+06	1.80328e+06	1.52913e+06	1.7682e+06	14896.6	6645.66	3249.83	7210.55	1715.77	8471.52	913317	941962	913243
POS	M311T35	(M+H)+	Methoprene (S)	4.15275	333.02	2.38755e-10	311.257	34.51						1.86875e+06	1.53721e+06	1.7523e+06	1.4892e+06	1.55945e+06	1.8264e+06	7688.41	4064.01	8944.83	2582.27	3952.92	2895.79	1.26269e+06	1.20728e+06	1.20374e+06
POS	M288T340	[M+H]+	Ile-Arg	4.15127	49.7534	3.56094e-06	288.203	339.909			Organic acids and derivatives	Carboxylic acids and derivatives	Amino acids, peptides, and analogues	1.61312e+06	1.35796e+06	2.44295e+06	2.2317e+06	1.38079e+06	1.53846e+06	48893.3	14082.3	56551.5	44473.4	28993.8	19352.8	1.26797e+06	1.30381e+06	1.26737e+06
POS	M318T156	[M+H]+	Phytosphingosine	4.12294	2.22319	0.00024553	318.3	156.463	HMDB0004610	C12144	Organic nitrogen compounds	Organonitrogen compounds	Amines	3.70924e+06	2.65891e+06	2.81456e+06	2.81355e+06	2.34159e+06	2.31172e+06	1.43565e+06	1.07627e+06	1.58229e+06	1.84532e+06	755930	793578	1.82093e+06	1.82352e+06	1.80584e+06
NEG	M251T327	[M-H]-	4'-methoxyflavone	4.03058	205.903	7.0494e-06	251.067	327.038			Phenylpropanoids and polyketides	Flavonoids	O-methylated flavonoids	912047	1.14281e+06	1.81285e+06	901135	1.56767e+06	1.47955e+06	3278.96	4214.11	12474.9	5601.98	8823.41	3566.54	868967	845093	868879
POS	M347T246	[M+Na]+	Acetohexamide	4.00478	16.9776	0.00196965	347.095	246.154	HMDB0014558	C06806	Organic oxygen compounds	Organooxygen compounds	Carbonyl compounds	3.06295e+06	3.01911e+06	2.39321e+06	1.30761e+06	658292	982919	90028.7	85370.8	135025	130861	109007	122600	1.71855e+06	1.71712e+06	1.63365e+06
POS	M147T375	[M+H]+	DL-glutamine	3.99342	0.0713545	1.6945e-09	147.076	374.823		C00303	Organic acids and derivatives	Carboxylic acids and derivatives	Amino acids, peptides, and analogues	391253	73044.3	74251.9	69828	76276.1	143538	2.20345e+06	1.85054e+06	2.02871e+06	1.70159e+06	1.96654e+06	1.85589e+06	1.13638e+06	1.15179e+06	1.13634e+06
POS	M163T160	(M+H-H2O)+	.alpha.-D-(+)-Talose	3.96425	35.9245	5.3969e-06	163.06	160.228						1.18016e+06	2.11274e+06	2.08759e+06	1.21658e+06	1.35546e+06	1.42571e+06	36047	76751.3	36899.9	46654.8	29336.2	35365.1	1.1876e+06	1.22306e+06	1.22367e+06
POS	M87T181_2	[M+H]+	Diacetyl	3.90407	733.637	1.06672e-06	87.0442	180.976	HMDB0003407	C00741	Organic oxygen compounds	Organooxygen compounds	Carbonyl compounds	1.2878e+06	1.59615e+06	2.09615e+06	1.14922e+06	1.23813e+06	1.4915e+06	1607.37	1835.43	2340.94	2471.21	2192.59	1627.85	131350	131360	140416
NEG	M259T347	[M-H]-	Glu-Leu	3.89437	1.57586	0.0111288	259.119	346.695	HMDB0028823		Organic acids and derivatives	Carboxylic acids and derivatives	Amino acids, peptides, and analogues	2.26108e+06	1.872e+06	2.97809e+06	2.13858e+06	1.8916e+06	2.13302e+06	1.39134e+06	882524	1.24076e+06	2.33373e+06	1.394e+06	1.18121e+06	2.18043e+06	2.19548e+06	2.18038e+06
NEG	M163T295	[M-H]-	L-rhamnose	3.79237	178.321	0.00152041	163.053	295.007	HMDB0000849	C00507	Organic oxygen compounds	Organooxygen compounds	Carbohydrates and carbohydrate conjugates	1.76282e+06	2.24677e+06	1.74776e+06	433883	936512	620561	12493	4835.71	7391.12	6760.12	8176.9	3794.55	857503	863649	863649
NEG	M315T104	[M+HCO2]-	Methyl hexadecanoate	3.71195	143.965	8.9116e-06	315.24	103.745	HMDB0061859	C16995	Lipids and lipid-like molecules	Fatty Acyls	Fatty acid esters	754650	952615	1.65591e+06	965991	950923	1.26147e+06	4549.65	10243.8	7912.11	7244.37	7870.82	7617.74	389584	376384	389511
POS	M184T490	[M+H-C21H40SO2]+	1-o-hexadecyl-2-deoxy-2-thio-s-acetyl-sn-glyceryl-3-phosphorylcholine	3.66998	0.268204	0.000172118	184.073	489.902			Organic nitrogen compounds	Organonitrogen compounds	Quaternary ammonium salts	943509	430886	1.015e+06	351053	314318	783125	1.90749e+06	2.28078e+06	2.54305e+06	3.6487e+06	1.88525e+06	2.04436e+06	2.17455e+06	2.21043e+06	2.01389e+06
POS	M325T40_1	(M-2H+3Na)+	3'-O-methyluridine	3.61811	0.0276452	6.62302e-07	325.041	40.145						167785	15649.7	16672.6	10818.1	10821.6	34938.2	1.66751e+06	971787	1.34734e+06	1.67371e+06	1.7937e+06	1.83091e+06	961083	969273	961242
POS	M326T39	[M+H]+	N-oleoylethanolamine	3.59259	5.41854	0.000682297	326.304	39.443	HMDB0002088	C20792	Organic nitrogen compounds	Organonitrogen compounds	Amines	2.53712e+06	941581	2.02615e+06	1.72179e+06	965226	1.3779e+06	229592	129150	373259	664994	123006	246117	874283	878067	878060
NEG	M249T110	[M-H]-	Gamma-Glu-Cys	3.53097	0.00583605	4.51782e-11	249.032	109.716	HMDB0001049	C00669	Organic acids and derivatives	Carboxylic acids and derivatives	Amino acids, peptides, and analogues	11029.2	6775.15	2315.33	8439.48	9766.97	9856.3	1.30426e+06	1.39762e+06	1.53764e+06	1.26768e+06	1.4757e+06	1.27309e+06	1.31425e+06	1.31425e+06	1.30968e+06
NEG	M181T185	[M-H]-	Hydroxyphenyllactic acid	3.46487	227.29	8.34595e-07	181.043	185.16	HMDB0000755	C03672	Phenylpropanoids and polyketides	Phenylpropanoic acids		910083	638903	982925	1.23756e+06	875372	1.19624e+06	4618.42	1565.11	6755.27	2600.02	5574.03	4585.94	592130	586378	592136
NEG	M315T43_1	[M-H]-	Tamarixetin	3.44673	47.2491	1.87854e-05	315.036	43.066		C10188	Phenylpropanoids and polyketides	Flavonoids	Flavones	1.53874e+06	822187	700331	1.03824e+06	752923	1.1741e+06	25530	21607.1	16403.9	15671.9	21877.4	26457.6	650207	640409	640454
POS	M393T284	[M+H]+	1h-pyrano[3',4':6,7]indolizino[1,2-b]quinoline-3,14(4h,12h)-dione, 4,11-diethyl-4,9-dihydroxy-, (4s)-	3.44358	246.405	0.00254609	393.136	283.962	HMDB0060510	C11173				1.15678e+06	2.75703e+06	1.94785e+06	504593	864508	958808	8816.35	1955.85	9549.97	2820.25	8920.62	1173.17	1.11871e+06	1.05529e+06	1.04376e+06
POS	M156T436	[M+H]+	Histidine	3.39231	2.01836	0.0419595	156.076	436.121	HMDB0000177	C00135	Organic acids and derivatives	Carboxylic acids and derivatives	Amino acids, peptides, and analogues	4.40829e+06	4.53787e+06	1.03572e+06	1.64996e+06	2.08274e+06	3.08227e+06	1.18532e+06	1.38436e+06	1.70141e+06	1.01895e+06	1.70082e+06	1.33115e+06	2.90456e+06	2.48718e+06	2.52002e+06
POS	M145T361	[M+H-2H2O]+	D-psicose	3.38692	0.0323389	4.73141e-08	145.049	360.818		C06468	Organic oxygen compounds	Organooxygen compounds	Carbohydrates and carbohydrate conjugates	203659	6597.49	4350.22	3558.22	7115.09	32378.6	1.22898e+06	1.32465e+06	1.23638e+06	1.73107e+06	1.21233e+06	1.23402e+06	717455	710458	710361
POS	M705T455	[M+K]+	Laminaritetraose	3.34835	0.147932	0.000138618	705.184	454.581			Organic oxygen compounds	Organooxygen compounds	Carbohydrates and carbohydrate conjugates	711268	173897	173407	86059.5	104108	152479	1.11326e+06	1.01004e+06	2.18438e+06	2.118e+06	1.6677e+06	1.37868e+06	1.28119e+06	1.29687e+06	1.27203e+06
POS	M183T294	[M+H]+	D-Mannitol	3.27765	15.6317	0.00230547	183.085	294.263	HMDB0000765	C00392	Organic oxygen compounds	Organooxygen compounds	Carbohydrates and carbohydrate conjugates	1.73361e+06	2.20204e+06	1.98304e+06	488069	863411	627927	83572	55098.9	67588.3	104218	94665.9	100118	831296	836277	831312
NEG	M179T390	[M-H]-	Myo-inositol	3.27147	2.03409	0.00151752	179.048	389.947	HMDB0000211	C00137	Organic oxygen compounds	Organooxygen compounds	Alcohols and polyols	1.19993e+06	1.08552e+06	2.01605e+06	1.39381e+06	1.0261e+06	1.31908e+06	571793	616876	594499	918802	525084	725821	947655	947619	942305
NEG	M117T367_2	[M-H]-	Methylmalonic acid	3.26784	30.8241	4.25271e-06	117.014	367.169	HMDB0000202	C02170	Organic acids and derivatives	Carboxylic acids and derivatives	Dicarboxylic acids and derivatives	588774	691963	1.24142e+06	806807	863832	905788	23807.5	30295	32123.4	39286.9	22219.5	17676.8	505717	518801	518581
NEG	M259T458_1	[M-H]-	alpha-D-Galactose 1-phosphate	3.23851	10.1226	4.29798e-05	259.011	457.729	HMDB0000645	C00103	Organic oxygen compounds	Organooxygen compounds	Carbohydrates and carbohydrate conjugates	651759	724618	1.40697e+06	1.049e+06	738030	804016	56912.2	139567	89389.3	120139	69591.1	55330.9	499411	505155	505187
POS	M130T287_2	[M+H]+	D-pyroglutamic acid	3.23283	3.11794	6.51034e-06	130.05	286.681		C02237	Organic acids and derivatives	Carboxylic acids and derivatives	Amino acids, peptides, and analogues	1.21261e+06	1.15185e+06	1.80542e+06	1.48392e+06	1.2937e+06	1.64143e+06	421380	407836	465484	655924	345277	458778	982767	985381	980692
NEG	M478T167_3	[M-H]-	1-oleoyl-sn-glycero-3-phosphoethanolamine	3.16639	85.0456	0.00112278	478.272	167.093	HMDB0011506		Lipids and lipid-like molecules	Glycerophospholipids	Glycerophosphoethanolamines	1.72259e+06	739798	631080	602353	599758	655014	3683.13	6432.14	18563.6	16519.6	6027.76	6984.88	318073	318070	309908
POS	M84T380	(M+H-H2O)+	1-Aminocyclopropanecarboxylic acid	3.16371	0.122183	6.211e-06	84.0441	379.98	HMDB0036458	C01234	Organic acids and derivatives	Carboxylic acids and derivatives	"Amino acids, peptides, and analogues"	277791	184634	131745	123040	132510	160600	1.5582e+06	1.68065e+06	1.25771e+06	1.39038e+06	1.61986e+06	762074	494639	494633	486300
POS	M70T313	(M+H-2H2O)+	2-Amino-2-methyl-1,3-propanediol	3.14281	1.98695	1.83209e-06	70.0651	313.05						1.56841e+06	1.59088e+06	2.06221e+06	1.7114e+06	1.60642e+06	1.6257e+06	905887	830400	830055	994627	709573	845339	1.24391e+06	1.24399e+06	1.23379e+06
POS	M571T363	[M+Na]+	5,7-dihydroxy-2-phenyl-6-[3,4,5-trihydroxy-6-(hydroxymethyl)oxan-2-yl]-8-(3,4,5-trihydroxyoxan-2-yl)chromen-4-one	3.12574	11.3551	0.000659445	571.163	362.978	HMDB0140256		Phenylpropanoids and polyketides	Flavonoids	Flavonoid glycosides	781746	1.44497e+06	1.81414e+06	548760	764106	1.26951e+06	289069	289069	2657.44	830.699	1549.49	105.13	423676	423694	418602
NEG	M283T43_3	[M-H]-	Octadecanoic acid	3.00515	0.333989	0.000178146	283.252	42.578	HMDB0000827	C01530	Lipids and lipid-like molecules	Fatty Acyls	Fatty acids and conjugates	512464	816785	751113	707120	752535	934059	2.5834e+06	1.9778e+06	2.89829e+06	2.82049e+06	1.51851e+06	1.59739e+06	664766	654666	650279
POS	M263T38_2	[M+H-C3H8O3]+	1-monolinoleoyl-rac-glycerol	2.99679	1.70656	0.000119967	263.237	37.623			Lipids and lipid-like molecules	Fatty Acyls	Lineolic acids and derivatives	2.48102e+06	1.98369e+06	1.76493e+06	1.83973e+06	1.736e+06	1.68683e+06	1.17603e+06	1.18665e+06	989474	956928	1.26698e+06	1.15807e+06	1.68982e+06	1.71726e+06	1.6898e+06
POS	M246T431	[M+H]+	Arg-Ala	2.96527	21.6722	4.47582e-06	246.155	431.233			Organic acids and derivatives	Carboxylic acids and derivatives	Amino acids, peptides, and analogues	897805	616458	1.13624e+06	1.1908e+06	681396	1.09363e+06	60845.3	14330	58180.3	63408.6	39651.3	22733.1	586433	586517	563940
NEG	M419T164	[M-H]-	Rhaponticin	2.92527	0.01484	3.38844e-06	419.116	164.162		C10288	Phenylpropanoids and polyketides	Stilbenes	Stilbene glycosides	56683.1	3896.08	5648.66	4600.05	4070.78	14059	819343	799667	773574	1.17551e+06	994881	1.4315e+06	426627	432434	426442
POS	M305T261	[M+Na]+	1,4-d-xylobiose	2.9012	40.0911	0.00147275	305.084	260.886		C01630	Organic oxygen compounds	Organooxygen compounds	Carbohydrates and carbohydrate conjugates	968990	1.98973e+06	1.05587e+06	766697	343940	834208	23779.3	26697.1	20390.8	23509.2	30353.6	23917.4	670862	684456	684672
POS	M600T39	[M+H-H2O]+	1,2-dilinoleoylglycerol	2.88103	0.0576053	0.000107005	599.502	38.793			Lipids and lipid-like molecules	Fatty Acyls	Lineolic acids and derivatives	46217.3	95236	30193.8	50101.2	55465.5	103905	493311	1.26582e+06	1.0857e+06	1.09183e+06	1.75134e+06	928027	743586	776778	742879
NEG	M153T80	[M-H]-	Phloroglucinocarboxaldehyde	2.79067	14.6856	0.000129283	153.012	80.001	HMDB0125090		Benzenoids	Phenols	Benzenetriols and derivatives	228787	658248	915825	541507	657849	812539	93422.9	18596.8	40808.3	8674.77	22836.3	75422.3	571273	602098	570936
POS	M137T174	[M+H-C5H8O3]+	2'-deoxyinosine	2.72897	35.1904	8.23867e-07	137.046	173.522	HMDB0000071	C05512	Nucleosides, nucleotides, and analogues	Purine nucleosides	Purine 2'-deoxyribonucleosides	890798	897383	892596	567087	645360	582773	58609.6	2707.67	18187.6	36815.5	7732.76	3140.39	642745	642745	642355
POS	M301T128	[M+H]+	Demethylwedelolactone	2.72867	49.5155	0.00898087	301.034	128.374	HMDB0128455		Phenylpropanoids and polyketides	Isoflavonoids	Coumestans	782713	368973	685265	1.97291e+06	435618	2.17026e+06	48845.3	11943.8	11438.4	22362	16734.1	18246.6	472771	491916	470901
POS	M279T353	[M+H]+	gamma-Glutamyl-L-methionine	2.7252	0.587347	0.00993514	279.102	353.254	HMDB0034367		Organic acids and derivatives	Carboxylic acids and derivatives	Amino acids, peptides, and analogues	2.3771e+06	1.98207e+06	2.13574e+06	2.14539e+06	1.90527e+06	2.40352e+06	3.38686e+06	2.75249e+06	3.55358e+06	5.92509e+06	2.88995e+06	3.5388e+06	3.23341e+06	3.17344e+06	3.1721e+06
POS	M783T145	[M+Na]+	2-oleoyl-1-palmitoyl-sn-glycero-3-phosphocholine	2.6782	0.0374212	0.000547572	782.569	145.345	HMDB0007972		Lipids and lipid-like molecules	Glycerophospholipids	Glycerophosphocholines	52161.5	11933.8	54964.7	19012.7	11082.9	62202.2	1.29151e+06	1.0011e+06	871509	256811	708256	1.51889e+06	344687	346197	318743
POS	M520T185	[M+H]+	Lpc 18:2	2.67525	0.0141993	3.6897e-05	520.34	185.24			Lipids and lipid-like molecules	Glycerophospholipids	Glycerophosphocholines	46000.7	4348.67	7792.35	3762.07	3591.54	10037.7	1.30332e+06	453243	644026	872740	960706	1.08547e+06	431218	431098	412852
POS	M649T329	[M+K]+	Rutin	2.65329	0.032113	2.01129e-07	649.136	329.23	HMDB0003249	C05625	Phenylpropanoids and polyketides	Flavonoids	Flavonoid glycosides	56500.4	15378.6	27234	10098.5	22643.6	28251.3	715214	598801	1.03797e+06	861325	941030	831383	625668	660777	626364
POS	M165T292	[M+H-H2O]+	D-sorbitol	2.62392	12.8909	0.00327713	165.075	292.272	HMDB0000247	C00794	Organic oxygen compounds	Organooxygen compounds	Carbohydrates and carbohydrate conjugates	1.07452e+06	1.54353e+06	1.23229e+06	317504	643276	417198	393675	2076.25	3228.49	2303.99	2471.63	1826.82	465967	474216	474451
POS	M189T541	[M+H]+	L-ng-monomethylarginine	2.55637	2.26375	0.0278395	189.134	541.48	HMDB0029416		Organic acids and derivatives	Carboxylic acids and derivatives	Amino acids, peptides, and analogues	1.42208e+06	622694	1.96926e+06	1.43837e+06	1.02273e+06	1.53096e+06	892122	166115	804917	1.4273e+06	113536	132663	1.47302e+06	1.56815e+06	1.5706e+06
NEG	M153T43_2	[M-H]-	2,3-dihydroxybenzoic acid	2.54679	57.1805	5.38562e-06	153.012	43.226	HMDB0000397	C00196	Benzenoids	Benzene and substituted derivatives	Benzoic acids and derivatives	725814	279268	582096	533496	532441	641507	8309.68	1392.69	8212.7	9183.16	13469.3	17050.4	336982	332368	332341
POS	M759T147	[M+H]+	1-hexadecanoyl-2-octadecadienoyl-sn-glycero-3-phosphocholine	2.54072	0.0624658	0.00185458	758.569	146.899			Lipids and lipid-like molecules	Glycerophospholipids	Glycerophosphocholines	52886.6	46375.4	107790	19230.2	21506.6	95219.6	1.65322e+06	882160	920380	90622.8	876908	1.06785e+06	278857	265953	256164
POS	M307T361	[M+H]+	Fluconazole	2.51401	0.0428996	2.59049e-08	307.101	360.799	HMDB0014342	C07002	Benzenoids	Benzene and substituted derivatives	Halobenzenes	123575	11251.9	10158.9	8587.16	12648.3	24189.7	693541	751703	680481	941161	672620	699016	407494	407454	399664
NEG	M221T299	[M-H]-	Ethyl glucuronide	2.49531	75.039	8.85229e-05	221.057	299.2	HMDB0010325		Organic oxygen compounds	Organooxygen compounds	Carbohydrates and carbohydrate conjugates	538807	629245	845430	293483	471631	352111	5492.98	4833.48	7600.31	7897.81	10247.1	5649.39	461354	434162	434153
NEG	M109T43	[M-H]-	Hydroquinone	2.44286	42.8166	2.5285e-07	109.024	42.77	HMDB0002434	C00530	Benzenoids	Phenols	Benzenediols	399876	467846	643894	385465	457939	472154	17982.9	20324	3831.15	17013.7	3698.45	3179.65	301225	301178	296996
POS	M261T458	[M+H]+	D-glucose 6-phosphate	2.4406	9.39437	2.43628e-05	261.036	457.902		C00092	Organic oxygen compounds	Organooxygen compounds	Carbohydrates and carbohydrate conjugates	512661	576633	993522	765969	498994	591942	22178.9	18661.5	94727.6	130090	76320.7	77391.5	367212	367225	362673
POS	M298T106	[M+H]+	S-methyl-5'-thioadenosine	2.36377	0.080571	1.04075e-06	298.097	105.657	HMDB0001173	C00170	Nucleosides, nucleotides, and analogues	5'-deoxyribonucleosides	5'-deoxy-5'-thionucleosides	58148.9	21717.3	47452.4	62847.5	41603.5	108211	613308	710957	693519	980257	674427	547170	250291	278265	250327
NEG	M127T375_2	[M-H]-	Dihydrothymine	2.30262	0.0831568	3.2846e-07	127.045	374.634	HMDB0000079	C00906	Organoheterocyclic compounds	Diazines	Pyrimidines and pyrimidine derivatives	145119	26791.6	33831.2	32431.8	36059	52736.4	657323	583309	639222	863918	521945	666242	409907	414436	414450
POS	M311T34	[M+H]+	Cis-13-eicosenoic acid	2.27749	5.6966	0.00311225	311.294	34.437	HMDB0035159		Lipids and lipid-like molecules	Fatty Acyls	Fatty acids and conjugates	1.08182e+06	588112	805516	585782	348495	808209	20438.7	38059.6	3014.35	10031.6	666919	1966.9	417549	425337	425414
POS	M214T228	[M+H]+	(-)-.alpha.-kainic acid	2.27622	338.041	8.51843e-09	214.086	227.566	HMDB0001431	C12819	Organic acids and derivatives	Carboxylic acids and derivatives	Amino acids, peptides, and analogues	511523	423933	545565	580417	420439	573260	989.919	1053.72	2293.1	1265.26	2218.64	1217.13	325427	325409	313801
POS	M235T149	[M+H-C3H7ON]+	Zolpidem	2.27038	27.1727	3.54449e-07	235.118	149.025	HMDB0005023	C07219	Organoheterocyclic compounds	Azoles	Imidazoles	420585	473968	705571	554613	486476	451196	17797.5	17660.2	20658.2	27955.8	17350.7	12383.4	324499	324538	332980
NEG	M203T259	[M-H]-	Tryptophan	2.25893	0.0909076	0.000371486	203.073	258.867	HMDB0000929	C00078	Organoheterocyclic compounds	Indoles and derivatives	Indolyl carboxylic acids and derivatives	100065	58180.3	171852	7388.59	26197.2	17482.2	622206	557600	501561	1.28184e+06	605187	624492	372128	370037	370030
POS	M357T568	[M+H]+	Arachidonyl trifluoromethyl ketone	2.1876	6.30536	0.000228129	357.249	567.814		C01397	Organic oxygen compounds	Organooxygen compounds	Carbonyl compounds	621537	637793	815404	692554	584587	207426	17762.6	77071.7	39209	217692	68891.4	143861	403214	483363	484260
POS	M152T233	[M+H]+	Guanine	2.16846	17.6873	7.05276e-07	152.056	232.844	HMDB0000132	C00242	Organoheterocyclic compounds	Imidazopyrimidines	Purines and purine derivatives	448148	505409	658564	468983	381274	409002	35838.6	10552.1	17920.2	71944.7	13502.8	12583.2	323759	323977	305811
NEG	M343T392	[M-H]-	Lactitol	2.16067	18.6168	0.032133	343.109	392.431			Lipids and lipid-like molecules	Fatty Acyls	Fatty acyl glycosides	401272	1.05642e+06	1.42752e+06	80942.3	346840	161444	28792.8	31661.8	29001.8	39899.7	25734.1	31538.6	207068	205463	204680
POS	M465T328	[M+H]+	Hyperoside	2.13077	0.027709	2.39349e-06	465.101	327.936	HMDB0030775	C10073	Phenylpropanoids and polyketides	Flavonoids	Flavonoid glycosides	31737	11894.2	8420.14	7526.06	12660.8	16941.9	624623	541000	370071	393168	576327	713259	288763	286630	288020
POS	M437T320	[M+Na]+	Podofilox	2.12057	108.193	0.000344692	437.126	320.055	HMDB0015310	C08411	Lignans, neolignans and related compounds	Lignan lactones	Podophyllotoxins	719144	792556	465338	317855	252873	363834	2475.3	2649.54	8934.13	4718.34	5350.33	2783.65	416198	426022	416566
POS	M328T233	[M+H]+	Diprotin b	2.09607	139.321	0.000499029	328.223	233.308			Organic acids and derivatives	Carboxylic acids and derivatives	Amino acids, peptides, and analogues	166023	312256	775865	632516	394996	459380	6504.33	1460.15	2433.44	4766.51	2308.28	2201.49	277649	230626	277740
NEG	M299T43	[M-H-C10H12O3]-	2,3-dehydrosilybin b	2.07505	61.0222	0.000425441	299.006	42.53						684799	208016	428077	309134	245575	341100	2453.8	7278.76	9194.08	1775.4	3658.57	11965.5	130835	130869	147907
POS	M129T294_2	[M+H]+	5-methyl-5,6-dihydrouracil	2.05018	81.794	0.00149154	129.054	293.906	HMDB0000079	C00906	Organoheterocyclic compounds	Diazines	Pyrimidines and pyrimidine derivatives	613444	830364	709871	184262	326270	234771	8191.29	1290.87	6943.21	6007.44	7031.95	5977.69	293352	295211	293378
POS	M217T413	(M+H-H2O)+	Glu-Ser	2.0376	0.287829	3.17095e-05	217.081	412.813						172807	291091	184507	207091	225999	215401	728341	583014	775474	1.08854e+06	697035	633388	210385	198931	214481
NEG	M111T91	[M-H]-	Uracil	2.00006	52.7976	1.63433e-05	111.015	91.101	HMDB0000300	C00106	Organoheterocyclic compounds	Diazines	Pyrimidines and pyrimidine derivatives	277191	310491	510556	222563	369196	273128	8986.48	7651.05	5704.34	6342.69	7125.85	1371.69	235233	230740	230736
POS	M235T39_1	[M+H]+	Ajoene (not validated)	1.98112	0.174977	1.13198e-06	235.027	39.383						204027	74625.7	96406.4	59319.1	71931.2	80128.2	594808	386397	522891	618001	577113	652308	407473	407439	400501
POS	M324T62	(M+Na)+	Sphinganine	1.97834	3.70952	0.000525636	324.289	62.305	HMDB0000269	C00836	Organic nitrogen compounds	Organonitrogen compounds	Amines	812938	507717	364010	356997	588086	661646	175895	121093	217154	258256	57204.3	57680.6	287401	284220	284197
POS	M203T307	(M+H)+	Pro-Ser	1.94989	0.0740361	0.00202502	203.101	306.636						9821.84	164050	6873.55	65239.5	5445	5296.61	796150	236283	526272	194635	934718	779523	5262.75	5452.73	5261.81
POS	M229T269	[M+H]+	Leu-Pro	1.93901	27.1731	5.26456e-08	229.154	268.536			Organic acids and derivatives	Carboxylic acids and derivatives	Amino acids, peptides, and analogues	456545	345219	442647	335166	314038	365195	49975.7	4798.79	11237	5828.03	6557.63	4729.45	261634	261650	239294
NEG	M243T183	[M-H]-	Ile-Leu	1.93486	29.2191	8.3581e-06	243.16	183.21			Organic acids and derivatives	Carboxylic acids and derivatives	Amino acids, peptides, and analogues	184386	231571	413639	345262	333041	267273	26261.7	4959.25	7017.24	10555.1	5608.04	6352.41	120802	122254	122262
POS	M210T43	[M+H]+	L-tyrosine, ethyl ester	1.91728	18.0065	2.83616e-05	210.112	43.341			Organic acids and derivatives	Carboxylic acids and derivatives	Amino acids, peptides, and analogues	257740	404164	603733	347542	305384	349392	20631	19144.6	17678.8	27981	16347.9	24169	183036	184763	184754
POS	M275T196	[M+Na]+	Trinexapac-ethyl	1.91177	28.0127	4.66099e-07	275.11	195.676		C18541				409881	389397	385148	349645	236681	466241	9063.31	10022.3	22227.5	17175	13393.6	7974.52	312663	312511	299238
POS	M244T255	[M+H]+	Cytidine	1.90824	7.11204	0.00518089	244.079	255.186	HMDB0000089	C00475	Nucleosides, nucleotides, and analogues	Pyrimidine nucleosides		756449	834671	678164	249713	131582	343273	114652	54218.6	77367.2	52407.4	55867.9	66442.1	451512	455029	451496
NEG	M133T109	[M-H]-	2,3-dihydroxy-3-methylbutyric acid	1.90105	69.4816	0.000169321	133.044	108.928			Lipids and lipid-like molecules	Fatty Acyls	Fatty acids and conjugates	498129	162550	287807	231294	293625	479019	5190.73	4738.91	2527.24	5282.46	4976.35	5384.19	369355	369360	372062
NEG	M73T367	[M-H]-	Propionic acid	1.89486	34.5227	1.50365e-06	73.026	366.875	HMDB0000237	C00163	Organic acids and derivatives	Carboxylic acids and derivatives	Carboxylic acids	195249	237850	388160	264454	311407	306354	8609.42	13389.8	7781.41	7578.23	6512.95	5471.77	146735	152733	152952
NEG	M173T571	(M-H)-	N2-Acetyl-L-ornithine	1.8895	0.145949	2.64023e-07	173.097	570.896	HMDB0003357	C00437	Organic acids and derivatives	Carboxylic acids and derivatives	"Amino acids, peptides, and analogues"	104702	41244.1	27038.8	122112	35099.6	116281	536105	519706	380712	615926	499754	506917	345888	390574	346205
POS	M314T43_2	[M+H]+	Feruloyl tyramine	1.88319	132.61	0.00232259	314.138	42.787	HMDB0029365	C02717	Benzenoids	Phenols	Methoxyphenols	242833	291812	469189	950072	301243	372945	3905.64	2705.71	2491.36	3578.79	4424.03	2712.74	201358	206097	201377
POS	M301T171	(M+H-H2O)+	Myricetin	1.88097	78.6805	0.0030591	301.034	170.898	HMDB0002755	C10107	Phenylpropanoids and polyketides	Flavonoids	Flavones	678818	306333	78064.2	574420	224514	755080	7970.88	3800.55	4219.48	7009.43	5067.42	5196.26	216671	162423	216103
POS	M322T316	[M+H]+	Phe-arg	1.86544	58.7811	7.16264e-05	322.187	316.172			Organic acids and derivatives	Carboxylic acids and derivatives	Amino acids, peptides, and analogues	319505	245946	572466	504150	233534	355811	6376	3163.43	10087.2	9941.05	4076.39	4317.34	255180	250880	250591
NEG	M162T336	[M-H]-	Acetylcysteine	1.85831	90.5766	4.43834e-08	162.015	335.891	HMDB0001890	C06809	Organic acids and derivatives	Carboxylic acids and derivatives	Amino acids, peptides, and analogues	226986	249873	343920	299923	239895	250755	2505.17	2710.33	2762.25	5077.57	2286.54	2448.07	195816	197711	195827
NEG	M101T295	[M-H-CH6O2]-	D-arabitol	1.85821	2.9619	0.0147635	101.019	294.882	HMDB0000568	C01904	Organic oxygen compounds	Organooxygen compounds	Carbohydrates and carbohydrate conjugates	583292	709397	611978	152420	326509	210595	147621	49377	153622	211789	155779	157667	373494	373502	374796
POS	M173T87	[M+H]+	Arcaine	1.82846	9.70088	0.0017186	173.128	86.919		C03047	Organic nitrogen compounds	Organonitrogen compounds	Guanidines	563682	627052	375641	163029	181920	663127	37757.5	37075.5	53246.4	40116	58550.9	38637.1	217501	280374	280150
NEG	M227T257	[M-H]-	Ile-Pro	1.82697	13.8731	0.00380102	227.13	256.771			Organic acids and derivatives	Carboxylic acids and derivatives	Amino acids, peptides, and analogues	567246	341928	456321	103460	265161	112286	54897.5	4600.07	21160.4	33672.2	13475.5	5286.65	365144	368395	365207
POS	M277T217	[M+H]+	Flutamide	1.81051	28.0793	0.0357245	277.09	217.468	HMDB0014642	C07653	Benzenoids	Benzene and substituted derivatives	Trifluoromethylbenzenes	900169	1.24331e+06	430438	95912.9	99026.1	178922	10559.6	11221.6	35722.3	10812.5	25367.7	11296.5	306340	307796	236999
POS	M173T315_2	[M+2H]2+	Leu-Gly-Arg	1.79549	27.4191	0.000839217	173.139	315.385			Organic acids and derivatives	Carboxylic acids and derivatives	Amino acids, peptides, and analogues	393394	639664	393294	139625	185728	498362	13316.1	11123.2	15582.4	14466.5	14604.1	12969.9	190412	198169	190492
POS	M438T417	[M+Na]+	Cylindrospermopsin	1.78753	58.002	1.39353e-06	438.091	416.87		C19999				261269	265153	451197	337947	255836	335469	5495.03	1954.04	3549.06	15007.9	2256.14	4613.78	116520	112434	112440
POS	M194T41	[M+2H]2+	N6-2-(4-aminophenyl)ethyladenosine	1.76133	36.8124	5.5825e-06	194.117	40.799						229378	296762	473815	299338	279151	275386	8733.29	6277.96	9360.68	8712.53	9394.92	7879.41	137512	149254	149348
POS	M513T36	[M+H]+	N-myristoylsphinganine	1.7383	2.38061	0.0069875	512.502	36.409	HMDB0011759		Lipids and lipid-like molecules	Sphingolipids	Ceramides	159955	551536	498450	553578	560932	571215	299574	330654	295684	175533	64080.3	50830.5	162921	156248	155982
POS	M359T332	[M+H]+	Val-Leu-Lys	1.73763	22.9213	4.48309e-05	359.264	331.759			Organic acids and derivatives	Carboxylic acids and derivatives	Amino acids, peptides, and analogues	241051	204573	418160	470166	244240	402496	20583.2	6973.3	14968.2	19693.3	13737.2	10457.4	233272	240257	233014
NEG	M218T249	[M-H]-	Pantothenate	1.72881	0.0651632	2.08032e-05	218.093	249.252	HMDB0000210	C00864	Organic oxygen compounds	Organooxygen compounds	Alcohols and polyols	42798.4	24631.8	23058.2	20626.9	20168.4	14361.2	296339	321083	375343	597598	312821	331895	64966.9	72521.9	66374.2
POS	M303T84	(M+H)+	Morin	1.71407	49.3727	0.00152484	303.049	83.539						568438	149387	194932	495410	174126	497571	11205.9	5712.74	5799.11	8385.99	8618	2404.01	297532	261597	443155
POS	M274T366	[M+H]+	Val-Arg	1.70927	99.5846	5.30339e-07	274.187	365.505			Organic acids and derivatives	Carboxylic acids and derivatives	Amino acids, peptides, and analogues	299731	216505	381341	311621	222265	319074	3523.52	776.004	5683.57	2787.51	3831.38	976.414	144697	144586	151296
POS	M231T189	[M+H]+	Leu-Val	1.70897	13.9256	8.90175e-05	231.17	189.478			Organic acids and derivatives	Carboxylic acids and derivatives	Amino acids, peptides, and analogues	230718	220280	510949	405800	272838	280824	54115.4	11090.3	18963	24627.2	15192.7	13988.5	225956	225938	222935
POS	M323T220	(M+CH3COO+2H)+	Phe-Pro	1.68575	236.202	0.00118409	323.16	219.618						204716	223294	632048	281663	172092	357936	1179.71	1111.1	1441.58	1326.99	1619.5	1245.48	153840	153837	147615
NEG	M103T387	[M-H]-	Malonic acid	1.68217	31.1793	1.7913e-06	102.999	386.785	HMDB0000691	C00383	Organic acids and derivatives	Carboxylic acids and derivatives	Dicarboxylic acids and derivatives	222681	135487	262268	304850	233497	248422	7768.4	6406.61	7642.52	5643.84	7701.03	9970.33	42665.9	43030.7	43031.1
POS	M496T191	[M+H]+	1-palmitoyl-sn-glycero-3-phosphocholine	1.67865	0.0251737	6.8457e-06	496.339	191.422	HMDB0010382		Lipids and lipid-like molecules	Glycerophospholipids	Glycerophosphocholines	24965.1	2392.4	7233.84	2120.56	3182.38	11399.9	277520	220135	292913	378404	382903	485739	152577	152563	150762
NEG	M179T331	[M-H]-	D-(+)-mannose	1.67383	0.144231	0.000234301	179.048	331.434	HMDB0062473	C00936	Organic oxygen compounds	Organooxygen compounds	Carbohydrates and carbohydrate conjugates	67675.8	48228.7	75120	38698.1	68928.8	73233.6	484497	440566	271031	690576	248880	442841	219561	219796	261111
POS	M163T147	[M+H-H2O]+	Coniferyl alcohol	1.66635	22.1754	0.00177879	163.074	146.547	HMDB0012915	C00590	Benzenoids	Phenols	Methoxyphenols	147002	620520	386308	217742	260533	224387	12634.6	23151	10078.8	16810.8	8734.94	12308.4	373651	325508	374600
NEG	M204T163	[M-H]-	Indolelactic acid	1.66195	347.739	3.02634e-07	204.057	162.616	HMDB0000671	C02043	Organoheterocyclic compounds	Indoles and derivatives	Indolyl carboxylic acids and derivatives	198117	178058	297532	236254	188384	201341	488.163	595.37	544.085	699.155	628.77	781.991	124983	125820	124977
POS	M131T40	[M+H]+	Citraconic acid	1.65834	0.134909	3.76575e-06	131.052	39.537	HMDB0000634	C02226	Lipids and lipid-like molecules	Fatty Acyls	Fatty acids and conjugates	98188.9	36970.7	52425.1	42272.4	33769.4	42001.1	386401	221009	351148	420302	448986	437590	254843	258642	254870
POS	M130T263	[M+H]+	Goitrin	1.65526	0.106677	0.00105663	130.049	263.241		C16817	Organoheterocyclic compounds	Azolidines	Oxazolidines	30065	103125	45371.1	32138.5	22321.1	29402.2	468749	418546	132915	726521	314161	399100	21340	21344.4	20856.1
NEG	M397T318	[2M-H]-	Clavulanic acid	1.64382	0.0867135	2.50068e-06	397.098	317.932	HMDB0014904	C06662	Organic acids and derivatives	Carboxylic acids and derivatives	Amino acids, peptides, and analogues	29752.8	15179	36546.8	34564.1	29295.1	34735.7	308611	373569	276188	476635	259860	381784	121393	119283	121402
POS	M115T82	[M+H-H2O]+	3-ureidopropionic acid	1.62706	156.763	1.92034e-06	115.05	81.945	HMDB0000026	C02642	Organic acids and derivatives	Organic carbonic acids and derivatives	Ureas	241556	219869	390553	261960	221595	234401	1337.31	780.908	5789.53	1042.46	669.987	394.498	157061	157189	161049
POS	M627T328	[M+H]+	Quercetin 3,4'-di-o-glucoside	1.62075	0.0342867	3.96004e-06	627.154	327.936			Phenylpropanoids and polyketides	Flavonoids	Flavonoid glycosides	16636.9	3325.79	14045.5	6244.23	14408	9949.53	373821	313658	216600	223500	333409	423415	172753	165647	165624
POS	M247T363	[M+H]+	gamma-L-Glutamyl-L-valine	1.60226	1.65335	0.000108194	247.128	363.303			Organic acids and derivatives	Carboxylic acids and derivatives	"Amino acids, peptides, and analogues"	530217	530660	607831	512641	494705	513415	339220	196975	309740	361478	417726	303958	391405	391412	387062
NEG	M173T417	[M-H]-	Cis-aconitate	1.59211	0.0891501	1.12594e-07	173.001	416.956	HMDB0000072	C00417	Organic acids and derivatives	Carboxylic acids and derivatives	Tricarboxylic acids and derivatives	51814.5	24204	15147.4	32968.7	15318.4	32667.5	368463	333546	290383	370543	233266	334481	102519	109154	109155
NEG	M249T380	(M-H)-	Gamma-Glutamylcysteine	1.58913	0.376308	0.0262862	249.051	380.389	HMDB0001049	C00669	Organic acids and derivatives	Carboxylic acids and derivatives	"Amino acids, peptides, and analogues"	672926	873841	10469.1	5577.48	5186.74	5956.01	722501	723146	787603	567678	745142	636553	698135	726254	698307
POS	M276T413	[M+H]+	Thr-Arg	1.56732	21.8758	9.21964e-07	276.166	412.895			Organic acids and derivatives	Carboxylic acids and derivatives	Amino acids, peptides, and analogues	251670	249798	340346	247161	168115	242304	16852.9	4077.16	19352.4	15778.3	7003.62	5477.02	145813	145776	139887
POS	M188T295_2	(M+H-H2O)+	DL-Indole-3-lactic acid	1.56421	0.117136	7.23222e-07	188.07	294.652						59770	25730.9	81237.2	13974.6	25700.3	20933.6	286506	245773	319575	389953	393797	305274	200776	200531	192320
POS	M132T431	[M+H]+	3-aminohexanoic acid	1.56361	49.4741	0.00638238	132.112	430.568	HMDB0029168		Organic acids and derivatives	Carboxylic acids and derivatives	Amino acids, peptides, and analogues	337825	396682	656407	69635	215806	139789	5594.36	9608.14	4419.36	5626.44	5119.72	6340.98	167166	165840	165794
POS	M217T43	[M+H]+	N,n-diethyltryptamine	1.54771	58.2398	3.99485e-05	217.154	43.387			Organoheterocyclic compounds	Indoles and derivatives	Tryptamines and derivatives	136503	165228	364099	301864	237575	258842	5679.05	6432.99	4506.96	981.557	6345.92	1192.89	122132	123251	123947
POS	M145T160_1	[M+H-H2O]+	1,6-anhydro-.beta.-d-glucose	1.54676	12.0514	3.4918e-06	145.049	159.975	HMDB0000640					262788	345101	306294	192170	208103	209825	35660	19854.1	17442.5	25746.9	11338.8	16439.2	235942	241772	241753
POS	M245T175	[M+H]+	Leucylleucine	1.53049	11.0623	0.000424388	245.185	174.949	HMDB0028933	C11332	Organic acids and derivatives	Carboxylic acids and derivatives	Amino acids, peptides, and analogues	180781	228187	478797	292826	211397	190688	58202.7	10872.8	18398.3	24237	15453.4	15905.7	268491	265398	265285
POS	M294T334_1	[M+H]+	Phe-lys	1.51758	35.2952	3.37879e-06	294.18	334.29			Organic acids and derivatives	Carboxylic acids and derivatives	Amino acids, peptides, and analogues	213629	202252	334619	277330	166459	214485	6927.11	1817.83	10841.7	10575.5	6204.02	3547.86	170107	174206	169823
POS	M104T375_2	[M+H]+	.gamma.-aminobutyric acid	1.4759	4.00918	2.58809e-07	104.07	375.347	HMDB0000112	C00334	Organic acids and derivatives	Carboxylic acids and derivatives	Amino acids, peptides, and analogues	203207	316634	286203	275117	283039	243875	56240.8	82179.9	67222.3	65082.1	72475.9	57897.1	157534	160711	160716
POS	M136T299_2	(M+H-H2O)+	Dopamine	1.46386	0.412774	0.000378805	136.075	299.213	HMDB0000073	C03758	Benzenoids	Phenols	Benzenediols	321540	158157	288836	179656	103973	213078	522825	330677	423859	634670	558274	594908	467626	467704	457153
POS	M302T225	[M+H]+	Leu-Gly-Leu	1.46035	59.1585	0.00787364	302.207	225.387			Organic acids and derivatives	Carboxylic acids and derivatives	Amino acids, peptides, and analogues	102215	240226	594818	250616	158119	137886	7069.09	1879.29	2999.05	5174.64	5132.4	2828.66	103829	107669	103781
NEG	M277T172	[M-H]-	Phe-leu	1.44245	43.3594	2.03708e-05	277.143	172.355			Organic acids and derivatives	Carboxylic acids and derivatives	Amino acids, peptides, and analogues	82386	124007	222482	201747	174475	164326	11106.3	1756.64	1718.19	4047.9	1539.45	2189.41	100577	99531	99523.6
NEG	M159T112	[M-H]-	5-hydroxyvalproic acid	1.43845	48.1704	2.28538e-07	159.095	111.969	HMDB0013898	C16650	Lipids and lipid-like molecules	Fatty Acyls	Fatty acids and conjugates	118116	170236	206255	145171	147253	184822	2955.49	3262.34	3240.55	4384.47	3227.27	3105.19	60026.2	60837.5	60831.5
POS	M407T276	[M+H]+	2,3,4',5-tetrahydroxystilbene 2-glucoside	1.43704	10.21	0.00225569	407.115	275.955			Phenylpropanoids and polyketides	Stilbenes	Stilbene glycosides	431333	305568	295619	168408	56192.4	195273	7373.69	8175.45	47797.4	41700.8	12906.3	24298.2	191552	191295	178829
POS	M231T43	[M+H]+	Ile-Val	1.43685	111.337	2.41187e-05	231.169	43.1045			Organic acids and derivatives	Carboxylic acids and derivatives	Amino acids, peptides, and analogues	114317	151261	297816	264976	212281	203318	760.344	1866	3159.12	1219.49	2140.47	2027.62	100049	100064	102581
NEG	M147T374_1	[M-H]-	(S)-2-Hydroxyglutarate	1.43557	10.4937	4.60535e-06	147.023	373.829	HMDB0000694	C03196	Organic acids and derivatives	Hydroxy acids and derivatives	Short-chain hydroxy acids and derivatives	135571	134698	167447	237674	161075	222440	16349.1	12708.1	18537.5	22956.7	12812.5	17544.6	111283	113410	113455
POS	M129T98_2	(M+H-H2O)+	L-Glutamine	1.42398	16.8103	3.56745e-06	129.065	97.872	HMDB0000641	C00064	Organic acids and derivatives	Carboxylic acids and derivatives	"Amino acids, peptides, and analogues"	206145	175385	313640	215864	193870	167040	14636.1	14864.8	15664.5	15006.4	545.497	14947.2	116434	120238	120173
NEG	M199T262	M-	O-Phospho-L-homoserine	1.41243	84.7682	2.09863e-06	199.029	261.746	HMDB0003484	C01102	Organic acids and derivatives	Carboxylic acids and derivatives	"Amino acids, peptides, and analogues"	211717	146960	203915	116681	125347	152349	4645.39	384.792	2111.81	1925.06	1793.79	428.394	353469	358838	353452
POS	M415T42	[M+K]+	2,3,9,10-tetramethoxy-6a,11a-dihydro-6h-[1]benzofuro[3,2-c]chromene-4,8-diol	1.40994	0.115668	1.16963e-05	415.054	42.4445			Phenylpropanoids and polyketides	Isoflavonoids	Furanoisoflavonoids	119075	7463.88	13232.7	12683.9	8886.17	22681.7	346023	175473	252396	301958	257129	257988	214616	214612	217413
POS	M232T467	[M+H]+	Gly-Arg	1.4096	8.25947	0.0153431	232.14	466.773			Organic acids and derivatives	Carboxylic acids and derivatives	Amino acids, peptides, and analogues	110333	120629	576380	528981	172875	204028	50186.6	20031.4	45481.8	40069.3	28689.5	22967.1	218773	254611	255007
POS	M522T183	[M+H]+	Lpc 18:1	1.39482	0.054299	0.00105951	522.354	182.604			Lipids and lipid-like molecules	Glycerophospholipids	Glycerophosphocholines	26118.9	9586.93	28813.4	3753.14	6171.98	17821.3	546383	209218	213678	355955	191772	182211	180538	180426	176259
POS	M317T43_1	[M+H]+	Quercetin 3'-methyl ether	1.38459	37.0593	3.66721e-05	317.064	43.311	HMDB0002655	C10084	Phenylpropanoids and polyketides	Flavonoids	Flavones	274060	175738	146113	290890	119360	236951	6190.66	5821.63	4429.13	6803.9	6628.75	3669.79	108743	108722	114527
POS	M138T232	[M+H]+	Tyramine	1.38174	41.8999	0.000801186	138.091	231.543	HMDB0000306	C00483	Benzenoids	Benzene and substituted derivatives	Phenethylamines	237784	396482	177654	74669.3	282556	156605	3259.47	4361.84	7229.47	5806.87	6477.87	4505.36	189894	189908	187627
POS	M307T382	[M+2H]2+	Glutathione, oxidized	1.02377	0.811409	0.0538744	307.097	381.777	HMDB0003337	C00127	Organic acids and derivatives	Carboxylic acids and derivatives	Amino acids, peptides, and analogues	8.14183e+06	8.31996e+06	5.23938e+06	7.81902e+06	6.76906e+06	8.48208e+06	9.21062e+06	7.37251e+06	9.21331e+06	1.18956e+07	8.97255e+06	8.51265e+06	1.00974e+07	1.01284e+07	1.00973e+07
POS	M351T386	(M+K)+	Phe-Phe	1.35	17.8094	0.0583736	351.115	386.021						577754	4090.71	5043.44	611031	3551.47	543224	15390.6	13179.7	16313.2	22704.4	13755.9	16620.9	282129	323532	323612
POS	M365T440	[M+Na]+	Melibiose	1.34272	2.62021	0.0633342	365.104	440.25	HMDB0000048	C05402	Organic oxygen compounds	Organooxygen compounds	Carbohydrates and carbohydrate conjugates	731148	444375	327420	152558	116569	202974	108170	95600.7	118758	77632.1	244250	109363	456065	427214	427032
POS	M363T266	[M+H-C6H15O4N]+	Daunorubicin	1.73865	0.2713	0.063965	363.089	266.182	HMDB0014832	C01907				63996	670033	447970	213028	73193.3	149744	412323	568689	2.43603e+06	499101	1.52089e+06	526715	175918	175871	200485
POS	M170T144_2	[M+H]+	Pyridoxine	1.3414	32.3816	0.076043	170.095	143.982	HMDB0000239	C00314	Organoheterocyclic compounds	Pyridines and derivatives	Pyridoxines	36830.6	178679	806330	113462	310817	25370.4	8332.72	1413.55	8481.83	15832.3	656.503	10725.3	134447	136295	136318
POS	M166T334_2	[M+H]+	DL-phenylalanine	2.01948	1.23927	0.0808362	166.086	333.624		C02057	Organic acids and derivatives	Carboxylic acids and derivatives	Amino acids, peptides, and analogues	1.50736e+06	1.39754e+06	1.82219e+06	1.38402e+06	1.18668e+06	1.50311e+06	1.09914e+06	855125	1.1431e+06	1.70621e+06	1.26427e+06	1.03381e+06	1.48347e+06	1.48333e+06	1.46934e+06
POS	M901T298	[M-H2O+H]+	Furostane base -2h + 1o, o-hex, o-hex-dhex	1.08134	0.0180218	0.084251	901.478	298.058			Lipids and lipid-like molecules	Steroids and steroid derivatives	Steroidal glycosides	17026.5	1060.66	4352.46	1325.42	1739.9	2573.5	98357.7	36617.7	314530	150329	893625	64562.7	109426	111278	109416
POS	M261T346	[M+H]+	Leu-Glu	5.09339	1.27565	0.0847164	261.145	346.249			Organic acids and derivatives	Carboxylic acids and derivatives	Amino acids, peptides, and analogues	9.46216e+06	8.97532e+06	9.90547e+06	9.35578e+06	7.123e+06	9.705e+06	6.94319e+06	4.08542e+06	6.9308e+06	1.10211e+07	7.84485e+06	5.91893e+06	9.74519e+06	9.74327e+06	9.59176e+06
POS	M300T42	(M+H)+	3-ketosphinganine	2.53765	51.2102	0.0905337	300.289	42.0165						166772	228076	1.06505e+06	824196	566569	4.12116e+06	19737.6	20987.9	24164.4	30983	17463.9	22804.3	430959	430837	416161
POS	M298T39	[M+NH4]+	Chaulmoogric acid	1.22238	1.8545	0.0954992	298.273	39.456		C08282	Lipids and lipid-like molecules	Fatty Acyls	Fatty acids and conjugates	721818	298891	198133	237311	262524	227173	195193	178895	138322	197379	171084	168387	235670	280889	281330
POS	M274T79_2	[M+H]+	Fenpropidin	3.4385	0.642708	0.095741	274.274	79.339		C18726	Benzenoids	Benzene and substituted derivatives	Phenylpropanes	3.93322e+06	6.73276e+06	2.60144e+06	3.58948e+06	4.62614e+06	7.17398e+06	1.19199e+07	8.48562e+06	3.89988e+06	4.60476e+06	6.41923e+06	9.25856e+06	3.4591e+06	2.86194e+06	3.47024e+06
POS	M295T334	[M+H]+	Aspartame	7.16635	1.23129	0.0976063	295.129	333.623		C11045	Organic acids and derivatives	Carboxylic acids and derivatives	"Amino acids, peptides, and analogues"	1.9569e+07	1.82915e+07	2.41647e+07	1.81933e+07	1.51546e+07	1.88312e+07	1.37309e+07	1.13677e+07	1.49618e+07	2.24346e+07	1.63626e+07	1.38943e+07	1.94289e+07	1.94282e+07	1.92582e+07
POS	M158T143_2	[M+H-NH3]+	.alpha.-methyltryptamine	1.30699	14.8403	0.0992401	158.096	143.087		C20127	Organoheterocyclic compounds	Indoles and derivatives	Indoles	54076.6	205266	846409	22895.2	324367	47742.7	17708.2	19057.2	21455.9	1698.88	21154.8	20052.3	136957	142621	142636
POS	M413T258	[M+Na]+	.alpha.-d-mannose pentaacetate	0.831797	0.284546	0.000151995	413.083	257.668			Organic acids and derivatives	Carboxylic acids and derivatives	Pentacarboxylic acids and derivatives	71426.8	50731.8	33614.5	18057	11437.1	22111.6	98098.6	102360	146062	166586	110369	105330	112376	114749	112373
POS	M576T317	[M+H]+	.alpha.-ergocryptine	0.297975	10.6848	7.00893e-06	576.298	316.502		C07545	Alkaloids and derivatives	Ergoline and derivatives	Lysergic acids and derivatives	8771.1	10564.3	12523.2	5708.43	11686.6	8321.97	1115.55	610.977	957.499	1151.52	829.687	723.347	5961.46	5963.11	5624.08
POS	M303T404_2	(M+CH3CN+H)+	.alpha.-L-Asp-L-Lys	0.170546	2.85803	0.00890547	303.163	404.065						5998.69	590.608	7262.55	7468.69	5451.79	6857.19	2006.12	1773.37	759.733	2892.44	3275.54	1059.48	6225.06	6030.99	6017.23
POS	M262T353	M+	.alpha.-L-Glu-L-Asp	0.239377	0.660335	0.0117034	262.073	353.361						29565.2	25374.3	25739.3	28407.6	25823	30589.2	38926.1	32190.1	41550	62843.5	33470	41648.7	38346.7	38354	36397.2
POS	M311T363	[M+H]+	.alpha.-L-Glu-L-Tyr	0.0795921	0.97308	0.872064	311.123	362.683	HMDB0028831		Organic acids and derivatives	Carboxylic acids and derivatives	Amino acids, peptides, and analogues	14959.4	11122.1	16118.2	13553.1	9207.49	13180.6	12055.3	5420.96	13364.6	18993.5	17152.9	13315.5	14802.8	13550.4	13957.9
POS	M130T257	[M+H]+	.beta.-homoproline	0.407821	1.20596	0.704892	130.064	257.264						66245.6	55471.8	115463	111614	158437	144751	13236.9	266174	26624.1	34009.5	187645	12943.8	19224.2	27496.4	18570.4
POS	M225T253	[M+H]+	.beta.-hydroxyethyltheophylline	0.240332	2.31635	0.00178459	225.084	253.102			Organoheterocyclic compounds	Imidazopyrimidines	Purines and purine derivatives	10249.9	10952.9	13284	10463	4925.95	9972.23	5851.75	3022.54	4518.59	6954.94	2215.39	3273.91	7682.5	7940.71	7652.69
POS	M649T305	[M+H-NH3]+	.beta.-nicotinamide adenine dinucleotide, reduced(NADH)	0.14548	0.39742	0.000606223	649.116	305.131	HMDB0001487	C00004				2657.9	2237.74	2022.95	1449.37	1845.98	2229.41	6736.16	7184.7	3552.97	5490.8	4505.53	3840.21	3963.13	4281.21	3937.12
POS	M397T77	[M+H-H2O]+	.beta.-sitosterol	0.816329	0.656566	0.258142	397.382	77.071	HMDB0000852	C01753	Lipids and lipid-like molecules	Steroids and steroid derivatives	Stigmastanes and derivatives	55430.3	308981	258889	170241	209436	285829	505448	650866	315847	208990	134174	147626	75727.4	75537.6	68813.6
POS	M291T329	[M+H]+	.gamma.-glutamyl-(s)-allyl-l-cysteine	0.30882	0.853976	0.206246	291.101	329.086			Organic acids and derivatives	Carboxylic acids and derivatives	Amino acids, peptides, and analogues	6.5063e+06	5.4346e+06	7.35778e+06	5.71999e+06	4.47135e+06	6.07763e+06	6.73618e+06	5.4058e+06	5.83857e+06	9.44742e+06	6.08454e+06	8.13696e+06	7.45527e+06	7.38878e+06	7.37372e+06
POS	M276T449	[M+H]+	.gamma.-l-glu-.epsilon.-l-lys	0.608747	5.21303	2.0962e-05	276.155	449.039	HMDB0003869	C21730	Organic acids and derivatives	Carboxylic acids and derivatives	Amino acids, peptides, and analogues	46862.3	31181.3	62365.3	51532.2	35953	43389.2	13539	3569.32	13930	8899.54	6682.53	5419.08	37282.2	35650.2	35479.1
POS	M271T146_2	(M+H)+	(-)-Medicarpin	0.413472	0.144703	9.45835e-05	271.096	146.227						4359.26	3417.14	4024.72	3509.5	3061.29	3423.86	26282.8	21299.3	15414.2	30615.8	18779.1	38233.4	6523.41	6684.82	6842.76
POS	M264T338	[M+H]+	(-)-neplanocin a	0.604783	6.9539	0.000362581	264.089	337.995			Nucleosides, nucleotides, and analogues	Nucleoside and nucleotide analogues	Cyclopentyl nucleosides	21105.8	44060.3	62183.3	30805.5	58028.1	32234.8	6185.87	5342.55	1293.77	8845.15	7639	6417.19	26769.3	26776	27590.2
POS	M141T159	[M+H-3H2O]+	(-)-quebrachitol	0.29114	0.39557	0.0251537	141.054	159.335	HMDB0034221	C08257	Organic oxygen compounds	Organooxygen compounds	Alcohols and polyols	11817.1	5802.7	15888.3	17179.6	6044.41	9220.64	9535.43	28098.7	33188	39492.5	10798.3	45615.4	27321.6	27346	28625.6
POS	M376T261	(M+H-H2O)+	(-)-Tylocrebrine	0.339542	22.9296	2.72058e-06	376.186	260.663						11147.3	12764.8	16855.2	10482.7	8320.77	10695.7	557.375	211.044	290.928	1029.7	545.222	430.172	8579.37	9316.35	8573.78
POS	M545T335	[M+Na]+	((4r)-4-((3r,5s,7r,9s,10s,12s,13r,14s,17r)-3,7,12-trihydroxy-10,13-dimethylhexadecahydro-1h-cyclopenta[a]phenanthren-17-yl)pentanoyl)glycylglycine	0.247709	7.20609	0.000334459	545.338	334.549			Lipids and lipid-like molecules	Steroids and steroid derivatives	Bile acids, alcohols and derivatives	8453.45	6423.13	8633.48	12795.9	3530.96	7407.53	2455.08	700.261	985.282	898.641	844.602	672.318	4455.6	5413.96	5418.37
POS	M971T267	[2M+H]+	(+)-3',5'-o-(1,1,3,3-tetraisopropyl-1,3-disiloxanediyl)cytidine	0.363774	0.099929	0.0344431	971.46	266.752			Organic oxygen compounds	Organooxygen compounds	Carbohydrates and carbohydrate conjugates	2665.6	12990	649.087	145.691	134.857	544.844	12969.5	8422.5	42853.1	23635.2	73073.4	10468.8	15066.2	15646.1	15648.3
POS	M473T237	[M+H]+	(+)-fluprostenol methyl ester	0.0810615	1.21184	0.478307	473.197	236.751			Lipids and lipid-like molecules	Fatty Acyls	Eicosanoids	848.718	2641.74	3990.18	3050.33	1939.53	2955.54	3912.14	1101.24	2141.62	1982.79	1114.65	2477.04	2587.3	2620.19	2561.21
POS	M611T334	[2M+Na]+	(1e,4e)-1,5-bis(4-methoxyphenyl)penta-1,4-dien-3-one	0.384603	1.41825	0.0294658	611.227	333.67			Benzenoids	Phenol ethers	Anisoles	45150.3	39375.4	49942.1	36865.7	31498.6	36891.8	23180	18620.5	29728.9	45302.2	28156.4	24039.6	40715.4	41366.6	41366.2
POS	M362T59	[M+H]+	(1s,2r-d-erythro-2-n-myristoylamino)-1-phenyl-1-propanol	0.302428	1.03171	0.727683	362.325	58.876			Benzenoids	Benzene and substituted derivatives	Phenylpropanes	171027	103586	131499	129869	158105	129901	115312	137631	121466	121937	156905	145416	214190	204054	203944
POS	M927T436	[M+Na]+	(2r,3r,4s,5s,6r)-2-[[(2r,3s,4s,5r,6s)-6-[4-[3-[3,5-dimethoxy-4-[(2s,3r,4s,5s,6r)-3,4,5-trihydroxy-6-(hydroxymethyl)oxan-2-yl]oxyphenyl]-1,3,3a,4,6,6a-hexahydrofuro[3,4-c]furan-6-yl]-2,6-dimethoxyphenoxy]-3,4,5-trihydroxyoxan-2-yl]methoxy]-6-(hydroxymethyl)oxane-3,4,5-triol	0.240513	14.6154	1.77347e-06	927.33	435.953						6472.93	5825.91	7131.28	7047.63	4039.08	5939.07	43.8951	128.3	2097.6	84.2553	57.8739	82.4282	2380.4	2338.64	2339.61
POS	M540T153	[M+NH4]+	(2r,3r,4s,5s,6r)-2-[[7-hydroxy-1-(4-hydroxy-3-methoxyphenyl)-3-(hydroxymethyl)-6-methoxy-1,2,3,4-tetrahydronaphthalen-2-yl]methoxy]-6-(hydroxymethyl)oxane-3,4,5-triol	0.109029	1.08064	0.836892	540.243	152.571						13949.2	6885.23	4732.2	1688.53	3756.21	2226.18	4124.57	4269.81	4074.81	5591.73	4530.6	8165.62	6531.8	6531.85	6421.77
POS	M749T404	[M+Na]+	(2r,3s,4s,5r,6r)-6-[1,7-bis(4-hydroxyphenyl)heptan-3-yloxy]-5-[(2s,3r,4r)-3,4-dihydroxy-4-(hydroxymethyl)oxolan-2-yl]oxy-2-[[(2s,3r,4r)-3,4-dihydroxy-4-(hydroxymethyl)oxolan-2-yl]oxymethyl]oxane-3,4-diol	0.222331	28.4315	4.18102e-06	749.291	404.27			Phenylpropanoids and polyketides	Diarylheptanoids	Linear diarylheptanoids	3894.32	3264.19	5698.37	5400.04	5928.76	6858.38	615.43	71.1915	106.676	85.8485	164.254	48.4919	1849.6	2046.82	2049.17
POS	M501T330	[M+Na]+	(2r,4'ar,5's,6'r,6'as,10'ar,10'br)-6'-(acetyloxy)-4'a,6'a,10'b-trimethyl-5''-oxo-decahydro-1'h-dispiro[oxirane-2,7'-naphtho[2,1-b]pyran-3',3''-oxolane]-5'-yl 2-methylpropanoate	0.405633	20.5435	0.000105398	501.257	330.48						13213	11227	20018.2	30802.4	16029.2	20698.7	1798.17	442.378	683.252	2007.12	267.663	252.702	12687.9	12672.2	12300.6
POS	M1118T317	[M+K]+	(2s,3r,4s,5s,6r)-2-[(2r,3r,4s,5s,6r)-4,5-dihydroxy-6-(hydroxymethyl)-2-[[(3s,8r,10r,12r,14r,17s)-12-hydroxy-4,4,8,10,14-pentamethyl-17-[(2s)-6-methyl-2-[(2s,3r,4s,5s,6r)-3,4,5-trihydroxy-6-[[(2s,3r,4s,5s)-3,4,5-trihydroxyoxan-2-yl]oxymethyl]oxan-2-yl]oxyhept-5-en-2-yl]-2,3,5,6,7,9,11,12,13,15,16,17-dodecahydro-1h-cyclopenta[a]phenanthren-3-yl]oxy]oxan-3-yl]oxy-6-(hydroxymethyl)oxane-3,4,5-triol	0.0889958	0.0288618	0.299446	1117.54	317.442			Lipids and lipid-like molecules	Prenol lipids	Terpene glycosides	44.2604	111.378	115.41	87.5669	74.4189	43.78	445.063	188.977	529.366	361.035	14964.5	31.614	2485.92	2764.32	2605.2
POS	M1009T427	[M+K]+	(3,5,9,13,16,17,22r,23r,24r)-3-{[-l-arabinofuranosyl-(1->2)-[-d-glucopyranosyl-(1->3)]--l-arabinopyranosyl]oxy}-20-hydroxy-24-methyl-16,23:16,30-diepoxydammar-25-en-22-yl acetate	0.313132	4.39991	0.013309	1009.47	427.324			Lipids and lipid-like molecules	Prenol lipids	Triterpenoids	25575	29082.2	18182.5	8786.13	9697.62	8263.57	402.505	10372.6	539.567	481.308	465.205	10372.6	18945.7	19151.8	19006.7
POS	M585T74	[M+Na]+	(3r,5r,6r,7s,9s,10r,13r,17r)-17-((r)-5-ethoxy-5-oxopentan-2-yl)-10,13-dimethylhexadecahydro-1h-cyclopenta[a]phenanthrene-3,6,7-triyl triacetate	0.399235	59.1154	3.89608e-06	585.338	73.866			Lipids and lipid-like molecules	Steroids and steroid derivatives	Bile acids, alcohols and derivatives	20788.2	22618	13249.1	13159.5	13614.6	13795.1	324.696	91.443	204.071	334.895	441.032	248.52	8358.87	8364	7032.63
POS	M475T157_2	[M+Na]+	(3r,5r,7r,8r,9s,10s,12s,13r,14s,17r)-17-((2r)-6,7-dihydroxy-6-methylheptan-2-yl)-10,13-dimethylhexadecahydro-1h-cyclopenta[a]phenanthrene-3,7,12-triol	0.0218484	0.789053	0.613966	475.324	156.814			Lipids and lipid-like molecules	Steroids and steroid derivatives	Bile acids, alcohols and derivatives	3517.83	2571.6	1333.07	1622.08	2114.3	2008.82	857.323	3542.84	1877.52	685.385	1951.82	7773.08	3125.68	2937.76	3136.31
POS	M601T443	[M+Na]+	(3s,4s)-5-[(3s,4s)-4,10-dihydroxy-7,9-dimethoxy-3-methyl-3,4-dihydro-1h-benzo[g]isochromen-5-yl]-7,9-dimethoxy-3-methyl-3,4-dihydro-1h-benzo[g]isochromene-4,10-diol	0.756985	67.3174	0.000256796	601.194	443.308						55496.2	87276.2	97543.6	31186.6	37455.8	55392.5	980.114	729.862	1654.34	192.447	1185.8	669.866	30487.1	31131.6	29940.7
POS	M641T393_2	[M+H]+	(3z)-5-[(2,6-dichlorobenzyl)sulfonyl]-3-[(3,5-dimethyl-4-{[(2r)-2-(1-pyrrolidinylmethyl)-1-pyrrolidinyl]carbonyl}-1h-pyrrol-2-yl)methylene]-1,3-dihydro-2h-indol-2-one	0.234571	3.82519	0.00161829	641.187	392.539			Organoheterocyclic compounds	Indoles and derivatives	Indolines	7982.44	10854.9	12362.1	3548.6	6250.24	5914.66	1935.7	1655.75	1850.65	2018.2	2302.97	2500.94	8693.38	9125.26	9124.2
POS	M419T174	[M+Na]+	(e)-3-(4-methoxyphenyl)-1-[2,4,6-trimethoxy-3-(3-methylbut-2-enyl)phenyl]prop-2-en-1-one	0.117696	1.63863	0.0825836	419.168	174.499			Phenylpropanoids and polyketides	Linear 1,3-diarylpropanoids	Chalcones and dihydrochalcones	5208.24	5224.01	4362.14	7959.05	1413.82	3355.1	2256.74	1999.99	3460.68	3466.32	2528.6	3083.64	4564.49	4562.35	4417.56
POS	M197T259	[M+H-C3H9N]+	(methylenecyclopropyl)acetyl-l-carnitine	0.361741	0.294932	0.00191799	197.1	259.394						4679.43	8334.47	11354.9	5411.03	6830.94	8737.09	37951.4	31855.4	9766.29	23886.4	31768.7	18528.5	8909.09	6235.13	9577.14
POS	M104T55	[M+H]+	(s)-3-aminobutyric acid	0.776437	22.3937	0.000730026	104.07	55.436			Organic acids and derivatives	Carboxylic acids and derivatives	Amino acids, peptides, and analogues	31154.8	40047.7	97090.1	119373	63795.3	62599.3	719.265	3262.7	4317.47	3930.93	3627.23	2632.44	68066	54111.8	67816.9
POS	M793T284	[M+Na]+	[(2r,3r,4s,5r,6r)-6-[2-(3,4-dihydroxyphenyl)ethoxy]-2-(hydroxymethyl)-5-[(2s,3r,4r,5r,6s)-3,4,5-trihydroxy-6-methyloxan-2-yl]oxy-4-[(3r,4r,5r,6s)-3,4,5-trihydroxy-6-methyloxan-2-yl]oxyoxan-3-yl] (e)-3-(3,4-dihydroxyphenyl)prop-2-enoate	0.0908254	2.80397	0.0206988	793.247	284.096			Organic oxygen compounds	Organooxygen compounds	Carbohydrates and carbohydrate conjugates	640.123	2309.62	2292.47	868.277	1046.14	870.803	604.099	518.067	458.921	600.431	251.887	429.477	779.772	727.156	726.526
POS	M1163T453	[M+Na]+	[(2r,3r,4s,6s)-6-[(2r,3s,4r)-6-[(2r,3r,4r,6s)-6-[[(2s,3s)-3-[(1s,3s,4r)-3,4-dihydroxy-1-methoxy-2-oxopentyl]-6-[(2s,4r,5r,6r)-4-[(2s,4r,5s,6r)-4,5-dihydroxy-6-methyloxan-2-yl]oxy-5-methoxy-6-methyloxan-2-yl]oxy-8,9-dihydroxy-7-methyl-1-oxo-3,4-dihydro-2h-anthracen-2-yl]oxy]-3-hydroxy-2-methyloxan-4-yl]oxy-3-hydroxy-2-methyloxan-4-yl]oxy-4-hydroxy-2,4-dimethyloxan-3-yl] acetate	0.107867	1.76144	0.0362815	1163.49	453.351			Organic oxygen compounds	Organooxygen compounds	Carbohydrates and carbohydrate conjugates	4261.07	4486.89	3931.62	1801.85	1289.15	2692.21	1746.94	1746.94	1746.94	1746.94	1746.94	1746.94	1021.94	829.246	820.599
POS	M551T417	[M+Na]+	[(2s,3r,4s,5s,6r)-4,5-dihydroxy-6-(hydroxymethyl)-2-[2,4,6-trihydroxy-3-(4-hydroxybenzoyl)phenyl]oxan-3-yl] 4-hydroxybenzoate	0.0997001	0.844633	0.719045	551.116	417.071			Organic oxygen compounds	Organooxygen compounds	Carbohydrates and carbohydrate conjugates	8448.45	1514.38	1816.17	883.325	1201.97	901.382	3136.16	2672.06	2934.95	2127.85	3611.24	2999.49	17070.4	17942.1	17072.7
POS	M903T476	[M+Na]+	[3,4-dihydroxy-5-[2-methylidene-4-[(2r,3r,4s,5s,6r)-3,4,5-trihydroxy-6-[[2-methylidene-4-[(2r,3r,4s,5s,6r)-3,4,5-trihydroxy-6-[(4-hydroxy-2-methylidenebutanoyl)oxymethyl]oxan-2-yl]oxybutanoyl]oxymethyl]oxan-2-yl]oxybutanoyl]oxyoxan-2-yl]methyl 4-hydroxy-2-methylidenebutanoate	0.185202	3.8444	6.9172e-05	903.303	476.485						4755.39	6295.02	5481.64	4056.32	2843.04	3778.77	1265.56	806.677	1167.77	1024.54	1507.89	1305.44	2280.85	2398.81	2282.39
POS	M727T457	[M+Na]+	[4,5-diacetyloxy-6-[7-hydroxy-5-methoxy-4-oxo-2-[4-[3,4,5-trihydroxy-6-(hydroxymethyl)oxan-2-yl]oxyphenyl]chromen-6-yl]oxan-3-yl] acetate	0.296986	2.72448	0.000184358	727.188	457.101			Phenylpropanoids and polyketides	Flavonoids	Flavonoid glycosides	8050.79	11223.7	18353.9	13723.8	11775.5	13224.2	4973.38	4815.3	4830.18	4128.76	5103.43	4173.36	7990	7789.12	7993.1
POS	M252T132	[M+H]+	[dala2] .alpha.-neo-endorphin (1-2), amide	0.0430917	0.97418	0.927785	252.156	132.448			Organic acids and derivatives	Carboxylic acids and derivatives	Amino acids, peptides, and analogues	8461.74	10123.3	12477.4	428.056	4864.8	5187.78	10154.6	4232.45	5249.57	6984.59	8852.3	7170.61	7196.67	6914.38	7195.83
POS	M791T423	[M-H+2Na]+	1-(1,2-dioctanoylphosphatidyl)inositol-3,5-bisphosphate	0.224253	9.90855	4.38848e-05	791.174	423.42			Lipids and lipid-like molecules	Glycerophospholipids	Glycerophosphoinositol phosphates	3881.08	7114.41	7872.25	3943.42	4331.24	5344.17	722.658	538.616	92.778	881.53	277.285	765.772	558.678	440.027	559.048
POS	M711T454	[M-H+2Na]+	1-(1,2-dioctanoylphosphatidyl)inositol-5-phosphate	0.21829	1.29887	0.501194	711.189	454.486			Lipids and lipid-like molecules	Glycerophospholipids	Glycerophosphoinositol phosphates	35519.8	13008	9817.71	5339.93	7555.47	11062.6	9869.42	10013.7	12006.5	8958.96	12000.3	10516.6	14490.7	14652.7	14488.4
POS	M194T335	[M+H]+	1-(1',3'-benzodioxol-5'-yl)-2-butanamine	0.132622	0.947694	0.488772	194.117	334.872						30227.7	31710.4	28236.5	35281.9	38327	36212	30001.5	40540.3	41504.7	35704.4	31182	32100.8	31929.5	33863.3	33921.1
POS	M773T146_2	[M+H]+	1-(1z-octadecenyl)-2-(9z-octadecenoyl)-sn-glycero-3-phosphocholine	0.384109	0.23643	0.0199715	772.619	145.591	HMDB0011243		Lipids and lipid-like molecules	Glycerophospholipids	Glycerophosphocholines	7399.35	6268.4	16125.2	3910.22	899.366	9382.04	59802	47432	31963.5	2643.89	22909.5	21285.7	15432.8	15680.2	14142.1
POS	M197T399	[M+H]+	1-(3-chlorophenyl)piperazine	0.851329	11.4526	0.00341533	197.1	398.972	HMDB0061008	C11738	Organoheterocyclic compounds	Diazinanes	Piperazines	31702	44352.4	150386	142940	102850	55520.1	10086.9	8998.97	2514.38	6264.85	8495.37	9720.78	38560.8	29963.4	32644.7
POS	M191T162	[M+H]+	1-(3-methylbenzyl)piperazine	0.112535	5.19081	0.115548	191.153	161.569			Benzenoids	Benzene and substituted derivatives	Phenylmethylamines	749.597	1948	7331.7	595.725	1484.05	1238.52	472.014	290.147	423.614	374.545	646.466	364.603	526.572	529.986	587.912
POS	M493T263	[M+H-C2H4]+	1-(4-ethoxycarbonylphenyl)-2-(4-fluorobenzylthio)-5-(2-ethoxy-5-pyrimidinylmethyl)-4-pyrimidinone	0.253001	3.17841	0.000127937	493.132	262.842			Benzenoids	Benzene and substituted derivatives	Benzoic acids and derivatives	9587.65	11520.7	9946.95	9970.41	4821.92	10490.8	3802.77	3363.46	637.17	2878.91	3405.32	3637.69	6541.58	6569.83	7065.92
POS	M217T464	[M+H]+	1-(4-piperidinyl)-1,3-dihydro-2h-indol-2-one	0.588555	2.80168	0.0225375	217.129	463.768			Organoheterocyclic compounds	Indoles and derivatives	N-alkylindoles	84383.1	82389.8	111015	62518.4	58679	1112.44	21113.8	26149.2	28984.1	42883.5	13222.7	10453.2	103104	94367.2	93800.4
POS	M472T317	[M+H]+	1-[(4-chlorophenyl)methyl]-3-[(1,1-dimethylethyl)thio]-.alpha.,.alpha.- dimethyl-5-(1-methylethyl)-1h-indole-2-propanoic acid	0.107778	0.629224	0.0248308	472.198	317.222			Organoheterocyclic compounds	Indoles and derivatives	N-alkylindoles	7202.11	6823.36	7835.68	2360.81	4410.88	3870.04	8828.56	7582.21	6540.35	9209.54	7314.22	12180.6	7233.82	7804.73	7203.14
POS	M580T181_3	[M+H]+	1-behenoyl-2-hydroxy-sn-glycero-3-phosphocholine	0.102925	0.531562	0.000338572	580.431	181.204	HMDB0010398		Lipids and lipid-like molecules	Glycerophospholipids	Glycerophosphocholines	2657.26	1721.77	1221.97	1480	1890.2	2594.56	3681.55	2900.83	3353.08	3484.81	3915.34	4422.45	2087.44	1951.23	1847.8
POS	M450T292_2	[M+K]+	1-decanoyl-2-hydroxy-sn-glycero-3-phosphocholine	0.297997	9.65304	0.00376439	450.192	292.456			Lipids and lipid-like molecules	Glycerophospholipids	Glycerophosphocholines	14626.6	19541.4	17615.8	4518.63	8671.94	4861.22	1151.71	78.296	73.7787	551.154	248.799	5130.82	9824.36	10122.8	10112.1
POS	M879T139	[M-H+2Na]+	1-docosahexaenoyl-2-stearoyl-sn-glycero-3-phosphocholine	0.101961	0.219528	0.206328	878.565	139.141	HMDB0008727		Lipids and lipid-like molecules	Glycerophospholipids	Glycerophosphocholines	2062.38	1262.52	237.947	51.6491	138.543	879.26	2243.65	1496.22	1658.22	13487.8	638.751	1576.54	2355.06	2527.83	2349.02
POS	M532T346	[M+Na]+	1-heptadecanoyl-sn-glycero-3-phosphocholine	0.373713	11.9811	2.24174e-05	532.348	346.256	HMDB0012108		Lipids and lipid-like molecules	Glycerophospholipids	Glycerophosphocholines	13804.9	9784.4	23246.9	13704	16647.4	14347.8	3169.53	700.231	973.036	1689.62	651.049	456.507	10392.7	10636.6	10387
POS	M791T149	[M+Na]+	1-hexadecyl-2-(5z,8z,11z,14z-eicosatetraenoyl)-sn-glycero-3-phosphocholine	0.232413	0.357526	0.0292547	790.556	149.368			Lipids and lipid-like molecules	Glycerophospholipids	Glycerophosphocholines	8121.44	10920.5	1725.95	7161.99	6398.49	1139.3	8550.84	5087.2	24140.4	28566.3	21641.3	11217.2	8879.78	10836.6	10829.7
POS	M771T145	[M+H]+	1-hexadecyl-2-(8z,11z,14z-eicosatrienoyl)-sn-glycero-3-phosphocholine	0.690025	0.0896191	0.00173967	770.603	144.992			Lipids and lipid-like molecules	Glycerophospholipids	Glycerophosphocholines	7158.7	4539.6	16189.8	2395.47	2915.31	3890.1	99506.9	112851	65979.6	11733.2	51187.6	72593.7	30603.4	30663.3	28793.9
POS	M110T195	[M+H-C2H3ON]+	1-methylxanthine	0.204809	1.18377	0.591676	110.059	195.254	HMDB0010738	C16358	Organoheterocyclic compounds	Imidazopyrimidines	Purines and purine derivatives	10235.8	7536.42	31175.6	19095.7	22109	22168.7	21980.5	23157	7435.82	9646.82	5178.87	27485.2	4063.63	5675.92	5632.53
POS	M468T193	[M+H]+	1-myristoyl-sn-glycero-3-phosphocholine	0.192555	0.203978	1.68274e-06	468.307	193.104	HMDB0010379		Lipids and lipid-like molecules	Glycerophospholipids	Glycerophosphocholines	1352.71	553.071	1612.81	1352.09	862.225	1107.43	5043.53	4259.58	5492.28	5478.65	5915.82	7344.8	3323.39	3323.49	3265.85
POS	M550T184	[M+H]+	1-o-hexadecyl-2-o-(2e-butenoyl)-sn-glyceryl-3-phosphocholine	0.142908	0.202896	0.000142488	550.385	183.844			Lipids and lipid-like molecules	Glycerophospholipids	Glycerophosphocholines	453.567	1687.48	84.1179	1790.6	31.6607	227.423	3798.59	2102.38	4526.17	3493.17	3944.78	3204.11	2611.23	2276.07	2268.75
POS	M615T35_3	[M+Na]+	1-palmitoyl-2-linoleoyl-rac-glycerol	0.744364	0.331083	3.75395e-07	615.497	35.203			Lipids and lipid-like molecules	Fatty Acyls	Lineolic acids and derivatives	43356.3	31665.7	26491.9	30146.8	25924.9	47040	109546	97251.7	117352	97077.5	110345	86475.3	68405.4	67954.4	67635.2
POS	M578T150	[M+H-H2O]+	1-palmitoyl-2-oleoyl-sn-glycerol	0.22433	0.323094	0.0569033	577.515	149.603	HMDB0007102		Lipids and lipid-like molecules	Glycerolipids	Diradylglycerols	1911.37	4047.51	10497.3	2219.01	4116.88	5748.44	31190.4	18218.8	21854.6	5129	8680	3262.13	10107.6	10345.7	4687.33
POS	M751T116	[M+H]+	1-palmitoyl-2-thiopalmitoyl phosphatidylcholine	0.0540187	0.695979	0.17553	750.546	115.736			Organic nitrogen compounds	Organonitrogen compounds	Quaternary ammonium salts	2907.01	5310.8	1934.89	3342.04	5302.02	4775.08	7440.79	4966.5	9619.36	4720.37	4715.22	2406.34	3485.23	2750.9	2975.04
POS	M313T39	(M+H-H2O)+	1-Palmitoylglycerol	0.614048	0.709669	5.99104e-05	313.273	38.917						188405	201329	195220	178269	222075	200659	270055	284867	283500	241876	321410	269434	274297	273889	272912
POS	M105T184	[M+H-H2O]+	1-phenylethanol	0.24542	2.82939	0.00315223	105.069	184.464	HMDB0032619	C07112				8068.38	10073.8	5724.68	13796.4	14925.8	9206.13	3196.06	2307.17	2997.74	8453.86	2483.7	2401.94	13320.8	13880.7	13325.8
POS	M553T353_1	[M-2H+3K]+	1-stearoyl-2-hydroxy-sn-glycero-3-phosphate	0.188004	0.372397	0.0093685	553.153	352.925			Lipids and lipid-like molecules	Glycerophospholipids	Glycerophosphates	4754.43	4705.27	3587.43	2945.78	2177.67	2902.04	5710.43	4718.05	15125.6	13463.6	11142.4	6426.42	3171.66	3164.24	2834.86
POS	M811T43	[M+Na]+	1-stearoyl-2-linoleoyl-sn-glycero-3-phospho-l-serine	0.101064	0.958114	0.840988	810.543	42.758	HMDB0012380		Lipids and lipid-like molecules	Glycerophospholipids	Glycerophosphoserines	33443.7	16169.8	13405.8	14647.7	11597.9	29143	18360.4	20098.6	17255.9	15484.2	25923.6	26461.9	21187.2	22192.4	22180.8
POS	M767T42	[M+Na]+	1-stearoyl-2-linoleoyl-sn-glycero-3-phosphoethanolamine	0.104774	0.978261	0.867253	766.522	42.096	HMDB0008994		Lipids and lipid-like molecules	Glycerophospholipids	Glycerophosphoethanolamines	48493.1	47706.9	18824.7	32419.1	33141.8	45730.8	33952.4	41249.3	39460.2	38089.7	39246	39348	41850	40763.5	40821.1
POS	M769T136	[M+Na]+	1-stearoyl-2-oleoyl-sn-glycero-3-phosphoethanolamine	0.220807	0.592886	0.0690988	768.557	135.851	HMDB0008993		Lipids and lipid-like molecules	Glycerophospholipids	Glycerophosphoethanolamines	16544.7	25783.6	12923.4	18881.6	18803.4	24135	51448.8	43501.8	44870.1	22046.5	15400.6	20193.3	17823.6	19841.4	17525.3
POS	M341T38	(M+H-H2O)+	1-Stearoyl-rac-glycerol	0.542898	1.18217	0.015492	341.304	38.289						130208	143728	121310	134064	153286	113250	104790	106510	119944	104554	126626	110784	161088	161067	158074
POS	M568T179	(M-H+2Na)+	1-Stearoyl-sn-glycerol 3-phosphocholine	0.0909622	0.846366	0.819843	568.338	178.625						7061.78	797.857	2787.6	1747.33	1519.06	2095.3	1085.8	1118.09	1879.71	12414.4	1339.93	1076.98	3924.01	3828.03	3925.1
POS	M149T181_1	[M+H-H2O]+	1,2-benzenedicarboxylic acid	0.111099	0.587517	0.442284	149.045	180.732	HMDB0002107	C01606	Benzenoids	Benzene and substituted derivatives	Benzoic acids and derivatives	10712.8	7346.65	19614.2	21073.8	15900.8	16003.9	63359.1	5290.46	70593.8	6316.74	5091.06	3645.78	13475.2	12760	12712.2
POS	M779T133	[M+H]+	1,2-di-(9z,12z,15z-octadecatrienoyl)-sn-glycero-3-phosphocholine	0.0912204	0.635598	0.115019	778.536	133.163	HMDB0008206		Lipids and lipid-like molecules	Glycerophospholipids	Glycerophosphocholines	6485.43	7236.5	4460.66	3259.21	4692.38	6000.61	4310.3	3124.14	8965.71	14228.2	9566.39	10363.6	6093.61	6021.29	6093.77
POS	M837T141	[M+H]+	1,2-di(4z,7z,10z,13z,16z,19z-docosahexaenoyl)-sn-glycero-3-phosphoethanolamine	0.126715	0.179041	0.0357517	836.515	140.519	HMDB0009705		Lipids and lipid-like molecules	Glycerophospholipids	Glycerophosphoethanolamines	1626	230.506	475.378	361.052	397.67	546.171	2980.73	1925.5	2451.48	8943.78	2343.63	1667.43	1274.06	1274.16	1328.47
POS	M423T237	[M+Na]+	1,2-didecanoyl-sn-glycerol	0.0144298	0.802223	0.414559	423.292	237.34	HMDB0092961		Lipids and lipid-like molecules	Glycerolipids	Diradylglycerols	1780.93	1718.09	801.8	1926.36	1505.81	2968.82	1787.49	1061.81	3278.85	2205.13	3670.65	1336.27	2412.77	1757.83	1598.59
POS	M633T173	[M+Na]+	1,2-dilauroyl-sn-glycero-3-phospho-sn-glycerol	0.11903	0.161797	0.0434485	633.359	172.767			Lipids and lipid-like molecules	Glycerophospholipids	Glycerophosphoglycerols	888.139	525.587	391.713	579.263	390.214	461.998	1502.85	1392.8	4376.68	2898.88	8809.66	1025.16	1569.78	1446.28	1445.42
POS	M741T137	[M+H]+	1,2-dilinoleoyl-sn-glycero-3-phosphoethanolamine	0.609009	0.356711	0.0683784	740.525	136.684	HMDB0009093		Lipids and lipid-like molecules	Glycerophospholipids	Glycerophosphoethanolamines	51846.9	56586.4	27469	54504.8	47351.1	52324.3	121904	103673	344859	89251.9	80968.7	72557.4	47082.1	47133.7	45807.9
POS	M787T111	[M+H]+	1,2-dioleoyl-sn-glycero-3-phosphatidylcholine	0.275819	1.12517	0.687147	786.599	111.186	HMDB0062690		Lipids and lipid-like molecules	Glycerophospholipids	Glycerophosphocholines	4847.21	37855	53390.9	24780.2	19812.3	46045.9	29201.7	24578.9	32377.8	11100.3	40317.4	28381.6	28821.7	30898.7	22675.4
POS	M753T97	[M+Na]+	1,2-dipalmitoleoyl-sn-glycero-3-phosphocholine	0.263322	0.620895	0.0658584	752.525	96.977	HMDB0008002		Lipids and lipid-like molecules	Glycerophospholipids	Glycerophosphocholines	32772.4	52388.6	23867.3	28964.5	39355.6	56881.8	80995.5	69945	99726.5	49512	42432.5	34634.4	33954.5	32501.1	32418.1
POS	M777T429	[M+Na]+	1,2-disinapoyl diglucoside	0.117662	1.13579	0.322806	777.205	428.53			Phenylpropanoids and polyketides	Cinnamic acids and derivatives	Hydroxycinnamic acids and derivatives	5448.41	6710.46	8228.46	11078.1	7615.35	9431.09	6232.12	6413.2	8216.65	5961.43	8604.31	7284.15	2250.15	2299.52	2285.06
POS	M109T298	[M+H-H2O]+	1,2,3-benzenetriol	0.460629	0.145139	1.86144e-05	109.027	298.366	HMDB0013674	C01108	Benzenoids	Phenols	Benzenetriols and derivatives	7998.55	4690.58	4432.32	2151.06	3113.2	3435.75	19562.1	25936.1	30354.5	43207	32074.1	26775	18397.3	19305.2	19305.9
POS	M283T307	[M+H]+	1,3-bis(tris(hydroxymethyl)methylamino)propane	0.223656	3.08904	0.000420238	283.176	307.175			Organic nitrogen compounds	Organonitrogen compounds	Amines	7601.49	6145.84	10273.2	7960.9	5704.46	5617.02	2435.13	1268.64	993.99	5103.84	2056.92	2159.72	9522.09	9727.11	9529.08
POS	M187T36	(M+CH3COO+2H)+	1,3,5-Benzenetriol	0.427475	1.69992	0.1112	187.06	36.409						80941.8	34206.7	32930.5	31189.9	24330.7	26542.5	26756.8	10217.8	27467.6	25604.9	22999.6	22337.9	34134.5	34987.6	35100.1
POS	M127T456	[M+H-C3H8O2]+	1,6-anhydro-2,3-o-isopropylidene-.beta.-d-mannopyranose	0.789139	0.215314	5.00174e-06	127.038	455.688						28014.5	19708	26888.8	15867.6	15402	18227.5	77955.2	65516.5	111786	115074	109293	96780.2	81629	79095.4	79112.1
POS	M456T475	[M+Na]+	11,12-dihydroxy-13-methoxy-4,5,8-trimethyl-3-(2-methylpropyl)-1h,2h,3h,4h,6ah,9h,10h,11h,12h,13h,14h,15h,15bh-cycloundeca[e]isoindole-1,15-dione	0.58458	18.6877	2.7144e-05	456.255	475.213			Organoheterocyclic compounds	Isoindoles and derivatives	Isoindolines	44581.3	18214.7	41194.1	29846.4	51154.1	45912.3	2336.24	306.934	3627.84	3078.2	2349.39	657.268	38105.8	41455.4	38282.4
POS	M442T356	[M+Na]+	11,12,13-trihydroxy-4,5,8-trimethyl-3-(2-methylpropyl)-1h,2h,3h,4h,6ah,9h,10h,11h,12h,13h,14h,15h,15bh-cycloundeca[e]isoindole-1,15-dione	0.292629	51.2145	0.000305621	442.276	356.073			Organoheterocyclic compounds	Isoindoles and derivatives	Isoindolines	15624.6	4117.58	7282.88	8510.39	8113.39	13378.7	701.016	53.5924	125.359	53.5625	133.601	46.3741	2433.21	2659.93	2436.03
POS	M615T448	[M+H]+	11,17-difuroatemometasone	0.121881	2.45245	0.0200801	615.151	447.773			Lipids and lipid-like molecules	Steroids and steroid derivatives	Pregnane steroids	3447.04	5301.33	3385.04	1595.88	2125.71	2150.37	1173.23	1267.59	2456.08	388.825	1744.89	311.184	2290.87	2655.84	3194.49
POS	M295T119	[M+H]+	13-keto-9z,11e-octadecadienoic acid	0.655329	2.02144	0.000370336	295.226	118.787	HMDB0004668		Lipids and lipid-like molecules	Fatty Acyls	Lineolic acids and derivatives	104660	72070.4	95420.9	65908.4	73244.8	58017.1	40753.8	34434.2	32921.6	40161.3	41517.2	42384.1	56935.5	61886.4	56754
POS	M375T504	[M+H-H2O]+	13,14-dihydro-16,16-difluoroprostaglandin e1	0.594408	7.02707	6.07269e-08	375.223	503.544			Lipids and lipid-like molecules	Fatty Acyls	Eicosanoids	38211	37896.9	49012.5	38998.3	32877	35620.9	7032.86	3580.82	7097.76	6728.22	5311.8	3351.44	24600.4	24547.4	24391.6
POS	M314T216	[M+2H]2+	15-deoxy-.delta.12,14-prostaglandin j2 biotinamide	0.333409	10.4502	0.00051387	314.206	216.198			Lipids and lipid-like molecules	Fatty Acyls	Eicosanoids	9106.15	9918.9	23349.7	15467.9	9525.89	9795.24	1554.27	889.107	1299.02	1099.58	1378.34	1163.66	6567.22	7041.08	7039.3
POS	M284T136	[M+K]+	15-deoxy-goyazensolide	0.251303	1.83561	0.00236907	284.33	136.381			Organoheterocyclic compounds	Lactones	Gamma butyrolactones	10878.1	12826.4	18287.5	11502.6	10021.1	11067.9	6202.38	7517.22	6228.32	9528.43	4603.99	6551.15	11934.8	11435.8	11442.2
POS	M353T121	[M+H-H2O]+	15(r),19(r)-hydroxyprostaglandin e1	0.452094	1.20155	0.401735	353.229	120.537			Lipids and lipid-like molecules	Fatty Acyls	Eicosanoids	172642	132923	192003	169507	106197	102218	207634	65945.7	89270.1	164376	68005.4	133402	146204	146185	144174
POS	M295T74	(M+Na)+	16-Hydroxypalmitic acid	0.175785	0.595935	0.188216	295.226	73.733	HMDB0006294	C18218	Lipids and lipid-like molecules	Fatty Acyls	Fatty acids and conjugates	33032.4	18256.2	18947.7	18890.5	14888.5	13959.3	72389.9	14954.3	27415	44486.1	22804.3	15916.2	31509.9	31269.3	35754.4
POS	M615T117	[M+H-H2O]+	16,16-dimethylprostaglandin e2 p-(p-acetamidobenzamido) phenyl ester	0.255219	3.02	0.00501907	615.349	117.437			Lipids and lipid-like molecules	Fatty Acyls	Eicosanoids	15487.3	7991	11595.9	7734.59	8530.53	7873.1	1600.16	927.017	8499.71	1072.56	6274.86	1232.46	8324.41	8637.4	8333.21
POS	M453T117	[M+Na]+	17.beta.-hydroxywortmannin	0.0730552	0.709492	0.0799959	453.172	116.599			Lipids and lipid-like molecules	Steroids and steroid derivatives	Oxasteroids and derivatives	6332.44	6613.03	5657.54	10499.6	9476.81	7858.25	6354.48	8948.51	12503.8	16683.4	10086.4	10875.3	9133.22	9470.02	9148.68
POS	M429T224	[M+H]+	17.beta.-nandrolone decanoate	0.373015	17.9321	0.000744046	429.317	224.477	HMDB0015694	C08154	Lipids and lipid-like molecules	Steroids and steroid derivatives	Steroid esters	9062.02	7158.81	22755.6	26780.6	12673.9	20436.9	1122.13	898.136	831.267	792.075	1093.85	775.991	8732.23	8456.83	8454.26
POS	M441T328	[M+H]+	19,20-epoxynovacine	0.284951	9.81263	0.000124127	441.194	327.995			Organoheterocyclic compounds	Indoles and derivatives	Carbazoles	9631.21	9349.09	15032.8	8862.43	4546.6	8230.92	876.541	1003.85	971.075	975.926	1025.47	818.713	5703.43	5159.32	5107.83
POS	M85T244	[M+H]+	1h-1,2,4-triazol-3-amine	0.401609	0.71424	0.325103	85.0754	243.874		C11261	Organoheterocyclic compounds	Azoles	Triazoles	105067	25273.1	16702.5	29743.4	35251.8	26293	51086.5	45065.8	89605.6	64162.3	45682.5	38081.7	35433.3	34959.5	35182.6
POS	M408T376	[M+H]+	1h-1,2,4-triazole, 5-(4-chlorophenyl)-1-(2,4-dichlorophenyl)-3-hexyl-	0.125432	3.84052	0.0902315	408.103	376.171			Organoheterocyclic compounds	Azoles	Triazoles	2592.52	9099.12	4914.51	1159.21	1151.35	1024.76	818.486	1184.66	904.496	399.409	1174.49	710.846	1443.34	1489.34	1490.51
POS	M315T454	[M+H]+	1h-imidazo[4,5-c]quinoline-1-ethanol, 4-amino-2-(ethoxymethyl)-.alpha.,.alpha.-dimethyl-	0.495024	5.04378	0.00486657	315.202	454.192			Organoheterocyclic compounds	Quinolines and derivatives	Imidazoquinolines	26418.2	27060.9	38469	32366.7	23264.8	73125.7	2411.35	1837.65	19380.9	1010.98	13951.2	5165.76	58678.9	42778.8	42494.4
POS	M190T187	[M+H]+	1h-indole-2-carboxylic acid, ethyl ester	0.510426	2.71111	1.04335e-05	190.089	186.899			Organoheterocyclic compounds	Indoles and derivatives	Indolecarboxylic acids and derivatives	31974.1	37038.1	45578.8	48070.7	31951.5	35815.8	11621.4	11427.2	16143.4	12999	17452.1	15351.3	27688.5	27233.6	27222.5
POS	M247T48	[M+H]+	1h-indole-3-ethanamine, 5-methoxy-n-methyl-n-(1-methylethyl)-	0.811576	1.56302	0.204898	247.165	47.899			Organoheterocyclic compounds	Indoles and derivatives	Tryptamines and derivatives	110243	102322	283900	254705	269468	186372	193703	192186	144902	1157.88	238664	1616.94	147442	142493	147439
POS	M568T436	[M+H]+	1h-indole-5-sulfonamide, n-(3-chlorophenyl)-3-[[3,5-dimethyl-4-[(4-methyl-1-piperazinyl)carbonyl]-1h-pyrrol-2-yl]methylene]-2,3-dihydro-n-methyl-2-oxo-, (3z)-	0.374704	9.33509	0.000167305	568.183	435.718			Benzenoids	Benzene and substituted derivatives	Sulfanilides	10656.5	19152.9	22092.1	17744.6	6873.35	20546.9	800.813	1232.16	2283.88	1650.85	2521.71	1908.6	6079.42	6353.23	6077.14
POS	M955T267	[M+K]+	2-[[6-[[17-[5,6-dimethyl-3-[3,4,5-trihydroxy-6-(hydroxymethyl)oxan-2-yl]oxyhept-5-en-2-yl]-1-hydroxy-10,13-dimethyl-2,3,4,7,8,9,11,12,14,15,16,17-dodecahydro-1h-cyclopenta[a]phenanthren-3-yl]oxy]-3,4,5-trihydroxyoxan-2-yl]methoxy]-6-(hydroxymethyl)oxane-3,4,5-triol	0.696032	0.018051	0.0537102	955.486	267.463			Lipids and lipid-like molecules	Steroids and steroid derivatives	Steroidal glycosides	6117.4	494.576	1725.72	694.115	203.63	1373.64	28245.5	19992.2	149781	71934.4	293683	24091.7	43314.3	43540.2	42322.8
POS	M605T187	[M+Na]+	2-[[7-hydroxy-1-(4-hydroxy-3,5-dimethoxyphenyl)-3-(hydroxymethyl)-6,8-dimethoxy-1,2,3,4-tetrahydronaphthalen-2-yl]methoxy]-6-(hydroxymethyl)oxane-3,4,5-triol	0.0533162	1.08832	0.6543	605.219	187.138	HMDB0038922					3583.54	2901.05	2977.8	3660.91	1303.65	3788.66	1847.68	1731.48	2946.54	2874.26	4253.95	3083.49	4446.11	4424.65	3965.45
POS	M120T256_2	[M+H-H2O]+	2-amino-1-phenylethanol	0.894684	0.990918	0.96512	120.081	255.794	HMDB0001065	C02735	Organic nitrogen compounds	Organonitrogen compounds	Amines	1.97859e+06	1.76428e+06	2.66486e+06	1.57289e+06	1.32694e+06	1.56824e+06	1.59301e+06	1.58142e+06	1.56466e+06	3.40075e+06	1.33428e+06	1.50135e+06	2.17239e+06	2.17245e+06	2.13421e+06
POS	M184T152	[M+H]+	2-amino-9h-pyrido[2,3-b]indole	0.787373	2.1671	0.000496469	184.063	152.26	HMDB0033141	C19186	Organoheterocyclic compounds	Indoles and derivatives	Pyridoindoles	96225.1	124753	128253	86338.2	78632.5	110288	40853.1	38217	43666.2	83887.2	35371.6	46173	101625	104589	104587
POS	M765T144	[M+H]+	2-docosahexaenoyl-1-palmitoyl-sn-glycero-3-phosphoethanolamine	0.135908	0.533167	0.0292897	764.517	143.686	HMDB0008946		Lipids and lipid-like molecules	Glycerophospholipids	Glycerophosphoethanolamines	5708.47	6502.63	5384.34	3012.76	2662.46	6788.43	14954	9385.63	12772.4	4838.27	8010.1	6418.02	5948.49	9510.08	4734.17
POS	M107T218_2	[M+H-H2O]+	2-hydroxybenzyl alcohol	0.324544	3.83773	2.62018e-05	107.048	217.952	HMDB0059709	C02323	Benzenoids	Benzene and substituted derivatives	Benzyl alcohols	11719.2	12844.3	11183.3	19665.8	13192.5	18203.7	3139.33	3778.58	3371.22	4271.16	3941.31	4118.25	11526.7	12020.2	11495.1
POS	M337T76	[M+H-H2O]+	2-linoleoylglycerol	0.484221	0.0955647	0.025783	337.273	75.925	HMDB0011538		Lipids and lipid-like molecules	Fatty Acyls	Lineolic acids and derivatives	5639.46	3701.49	2908.68	2842.59	3956.23	3749	76899.2	87118.1	10513.7	15904.7	31959.4	16160	11197.1	11333.5	11276.3
POS	M298T194	[M+H]+	2-o-methylguanosine	0.142286	1.21897	0.448058	298.114	193.93						7199.82	3965.39	19502.9	14971.6	10487.8	9772.46	11521.3	10546.8	6434.99	11062.7	5272.21	9223.86	9250.43	9587.19	9666.92
POS	M813T149	[M+Na]+	2-oleoyl-1-stearoyl-sn-glycero-3-phosphoserine	0.164114	0.390023	0.0150462	812.542	148.908	HMDB0010163		Lipids and lipid-like molecules	Glycerophospholipids	Glycerophosphoserines	5470.55	1761.76	4565.88	2024.26	1714.12	1524.34	7836.11	4254.4	9430.44	12502	5674.73	4045.67	5405.34	5407.01	5323.8
POS	M136T43	[M+H]+	2-phenylacetamide	0.938011	10.3894	0.000111141	136.075	42.898	HMDB0010715	C02505	Benzenoids	Benzene and substituted derivatives	Phenylacetamides	61154.9	108700	156162	73586.9	77785	91915.5	8518.02	9835.62	9880.07	7140.58	6152.14	13270.3	49319.4	49333.9	51071.1
POS	M307T27	[M+H]+	2-propenoic acid, 3-(4-iodophenyl)-2-mercapto-, (2z)-	0.273156	0.0662305	0.00121489	306.925	27.257			Phenylpropanoids and polyketides	Cinnamic acids and derivatives	Cinnamic acids	1016.75	784.03	789.446	351.288	412.669	993.08	9238.52	5070.33	8618.58	8463.37	21097.5	13150.1	6710.34	6857.82	6710.21
POS	M588T39	[M+H]+	2-sdahpda [dmed-fahfa]	0.75423	0.17965	0.000422827	587.502	38.843						12396.2	20988.7	10897.4	24842	15848.8	18110.1	55847.4	144518	120240	96831.5	106443	49919.5	55756.2	55757.8	54283.4
POS	M470T301	[M+H]+	2-thiophenecarbonitrile, 5-(5,6-dimethoxy-1h-benzimidazol-1-yl)-3-[[2-(methylsulfonyl)phenyl]methoxy]-	0.305219	2.94094	0.0399069	470.099	301.224						33528.9	16223.2	18393.4	4928.4	7265.21	10916.5	4292.67	3895.16	4605.54	7523.69	5532.55	5179.86	58074.9	57696.5	58075.2
POS	M677T335	[M+Na]+	2-thiophenecarboxamide, n-[[4'-[[3-butyl-1,5-dihydro-5-oxo-1-[2-(trifluoromethyl)phenyl]-4h-1,2,4-triazol-4-yl]methyl][1,1'-biphenyl]-2-yl]sulfonyl]-3-methyl-	0.153528	1.223	0.0683055	677.169	334.868			Benzenoids	Benzene and substituted derivatives	Biphenyls and derivatives	9426.4	10816.3	8564.34	8753.84	7618.15	9150.26	5720.24	5614.5	9279.43	9434.34	7485.22	6889.22	8515.35	8589.13	8515.24
POS	M310T198	(2M+NH4)+	2,2-Dimethyl Succinic acid	0.328185	4.51329	0.000382305	310.146	197.846						10958.1	11133	23551.7	14352.9	10213.5	12901.9	3621.83	2278.3	2599.09	4375.75	2595.62	2944.14	8349.07	8345.82	8857.68
POS	M135T40_2	[M+H]+	2'-Deoxy-D-ribose	0.646542	1.39445	0.00181849	135.079	39.963	HMDB0003224	C01801	Organic oxygen compounds	Organooxygen compounds	Carbonyl compounds	139355	121628	114649	118691	139204	149682	81283.6	98886.9	113185	79300	77860.3	111146	112675	112671	113522
POS	M228T204	[M+H]+	2'-deoxycytidine	0.280364	2.16998	0.0356887	228.1	204.494	HMDB0000014	C00881	Nucleosides, nucleotides, and analogues	Pyrimidine nucleosides	Pyrimidine 2'-deoxyribonucleosides	15328.7	15171.4	23730.5	19348.1	14437.1	13385	24027.4	2104.78	5350.51	8819.4	2267.72	4159.17	9581.94	9576.59	9339.69
POS	M282T111	(M+H)+	2'-O-methyladenosine	0.970877	9.15219	2.12709e-05	282.119	110.888	HMDB0004326	C04779	Nucleosides, nucleotides, and analogues	Purine nucleosides		65096.6	77417.1	133991	120638	135843	94347	12569.2	14436.5	12256.8	259.392	13399.9	15622.7	67204.6	67790.8	67807
POS	M258T173	[M+H]+	2'-o-methylcytidine	0.518883	6.19264	2.86916e-05	258.108	172.573						27423.9	18593.9	45124.2	38779.6	31464.1	32376.5	5544.54	4836.01	5310.86	6664.29	4717.02	4216.43	36005.1	36002.9	35558.8
POS	M321T35_1	[M+H]+	20-hydroxyarachidonic acid	0.660676	18.6198	4.60019e-05	321.241	35.101	HMDB0005998	C14748	Lipids and lipid-like molecules	Fatty Acyls	Fatty acids and conjugates	67291.1	23188.9	54851.4	62190.3	39005.8	43253	4549.14	1323.43	2828.36	1786.43	2111.39	2964.29	28432	28107.1	28432.9
POS	M471T347	[M+H]+	2h-pyrido[3,2-b]-1,4-oxazin-3(4h)-one, 6-[[5-fluoro-2-[(3,4,5-trimethoxyphenyl)amino]-4-pyrimidinyl]amino]-2,2-dimethyl-	0.377	5.70666	0.000252284	471.189	347.499			Benzenoids	Benzene and substituted derivatives	Aniline and substituted anilines	16589.4	11344.5	28543.3	19704.1	11614.7	18932.9	2785.12	1777.25	3650.41	5603.21	2903.95	1982.57	9476.97	9517.94	6839.86
POS	M795T259	[M+Na]+	3-(1h-indol-3-ylmethyl)-6,18-dimethyl-12-(1-phenylethyl)-9,15-di(propan-2-yl)-1,4,7,10,13,16,19-heptazacyclotricosane-2,5,8,11,14,17,20-heptone	0.196525	0.0926731	0.0454848	795.412	258.508			Organic acids and derivatives	Peptidomimetics	Hybrid peptides	1919.07	173.605	664.206	893.584	503.656	403.58	3195.85	1577.4	12545.1	6760.11	22259	2842.88	6521.95	6286.61	6285.41
POS	M809T226	[M+Na]+	3-(1h-indol-3-ylmethyl)-6,18-dimethyl-9-(2-methylpropyl)-12-(1-phenylethyl)-15-propan-2-yl-1,4,7,10,13,16,19-heptazacyclotricosane-2,5,8,11,14,17,20-heptone	0.053668	0.373444	0.227437	809.426	226.128			Organic acids and derivatives	Peptidomimetics	Hybrid peptides	925.696	155.915	690.23	496.157	146.049	644.217	499.194	288.258	2578.83	455.054	4085.87	282.143	1986.91	2081.36	1915.26
POS	M186T157_1	[M+H-H2O]+	3-(hydroxymethyl)-6,7-dimethylquinolin-2-ol	0.726577	4.54376	1.97777e-06	186.09	157.14			Organoheterocyclic compounds	Quinolines and derivatives	Quinolones and derivatives	54148.7	68886.3	81411.4	59337.2	53855	58413.9	11009.6	9497.21	16734.8	24898.6	10466.8	10155.4	40040	42814.4	42814.5
POS	M941T499	[M+Na]+	3-[(2s,3r,4s,5r,6r)-3-[(2s,3r,4r,5s,6s)-3,5-dihydroxy-6-methyl-4-[(2s,3r,4s,5s,6r)-3,4,5-trihydroxy-6-(hydroxymethyl)oxan-2-yl]oxyoxan-2-yl]oxy-4,5-dihydroxy-6-[[(2r,3r,4r,5r,6s)-3,4,5-trihydroxy-6-methyloxan-2-yl]oxymethyl]oxan-2-yl]oxy-2-(3,4-dihydroxyphenyl)-5,7-dihydroxychromen-4-one	0.223181	11.0497	0.00974595	941.273	499.349			Phenylpropanoids and polyketides	Flavonoids	Flavonoid glycosides	5308.11	11399	13371.2	2861.12	2610.03	4144.27	168.599	171.364	1042.14	680.033	790.344	739.803	4509.72	3861.62	3828.12
POS	M825T417	[M+Na]+	3-[(2s,3r,4s,5s,6r)-3-[(2s,3r)-3,4-dihydroxy-4-(hydroxymethyl)oxolan-2-yl]oxy-4,5-dihydroxy-6-[[(2r,3r,4s,5s,6r)-3,4,5-trihydroxy-6-(hydroxymethyl)oxan-2-yl]oxymethyl]oxan-2-yl]oxy-5,7-dihydroxy-2-(4-hydroxy-3-methoxyphenyl)-6-methoxychromen-4-one	0.0465756	0.673622	0.0958667	825.194	417.019			Phenylpropanoids and polyketides	Flavonoids	Flavonoid glycosides	861.277	2643	1232.66	2989.67	2337.28	2409.92	3598.47	1698.91	4663.29	3426.42	2289.74	2840.68	776.411	755.238	871.809
POS	M641T303	[M+H]+	3-[(2s,3r,4s,5s,6r)-4,5-dihydroxy-6-(hydroxymethyl)-3-[(2s,3r,4s,5s,6r)-3,4,5-trihydroxy-6-(hydroxymethyl)oxan-2-yl]oxyoxan-2-yl]oxy-2-(3,4-dihydroxyphenyl)-5-hydroxy-7-methoxychromen-4-one	0.381271	0.128823	5.16288e-06	641.169	303.375			Phenylpropanoids and polyketides	Flavonoids	Flavonoid glycosides	3785.02	3247.66	3097.39	2232.71	1882.77	1118.03	21401.9	16282.6	13667.5	18094.6	23461.7	26352.9	14509.9	14510.1	14085.4
POS	M637T256_2	[M+Na]+	3-[(cholamidopropyl)dimethylammonio]-1-propanesulfonate	0.0896008	3.35948	0.0238026	637.4	255.578		C11321	Lipids and lipid-like molecules	Steroids and steroid derivatives	Bile acids, alcohols and derivatives	821.423	430.798	2010.93	3028	1243.82	1744.1	168.56	895.849	53.584	509.605	238.607	895.849	1113.95	1063.51	1065.4
POS	M795T481	[M+K]+	3-[6-[[(2r,3r,4r,5s,6s)-3,5-dihydroxy-6-methyl-4-[(2s,3r,4r,5r,6s)-3,4,5-trihydroxy-6-methyloxan-2-yl]oxyoxan-2-yl]oxymethyl]-3,4,5-trihydroxyoxan-2-yl]oxy-2-(3,4-dihydroxyphenyl)-5,7-dihydroxychromen-4-one	0.200681	9.72352	0.000363276	795.193	480.668			Phenylpropanoids and polyketides	Flavonoids	Flavonoid glycosides	3664.64	7940.27	5679.47	3053.21	2943.26	4739.68	598.176	270.137	1119.49	216.175	155.606	522.138	1989.82	1986.71	1830.46
POS	M793T457	[M+K]+	3-[6-[[(2r,3r,4r,5s,6s)-3,5-dihydroxy-6-methyl-4-[(2s,3r,4r,5r,6s)-3,4,5-trihydroxy-6-methyloxan-2-yl]oxyoxan-2-yl]oxymethyl]-3,4,5-trihydroxyoxan-2-yl]oxy-5-hydroxy-2-(4-hydroxyphenyl)-7-methoxychromen-4-one	0.164951	0.699712	0.194655	793.184	456.725			Phenylpropanoids and polyketides	Flavonoids	Flavonoid glycosides	27650.2	10208.8	10819.8	6499.16	6856.37	8015.6	24067.2	13863.6	15617.4	15983.1	14929.1	15652	16574.9	15177.4	16594.4
POS	M590T39	[M+H]+	3-alahpda [dmed-fahfa]	0.656717	0.172266	0.000567823	589.516	38.827						9806.85	17681.8	7511.07	16471.6	11135.2	12008	43587.7	115326	96784	54365.9	76437.1	46634.1	30586.2	30582.1	29588.3
POS	M561T448	[2M+H]+	3-amino-4-hydroxyphenyl sulfone	0.0580803	0.540878	0.0207312	561.121	448.05			Benzenoids	Benzene and substituted derivatives	Benzenesulfonyl compounds	808.402	1310.53	1579.27	460.349	840.876	1021.75	1524.81	1044.54	2166.41	2907.8	1507.45	1981.23	1624.74	1624.18	1543.77
POS	M145T138	[M+H]+	3-aminoquinoline	0.520455	0.290821	0.00183605	145.075	138.183			Organoheterocyclic compounds	Quinolines and derivatives	Aminoquinolines and derivatives	22232.1	17449.8	34821.1	11649.5	14005.2	717.105	41873.1	27878.8	50894.3	81756.3	75926.6	68532.4	75523.7	78697.6	78494.4
POS	M85T215	[M+H]+	3-Butynoic acid	0.173392	0.647426	0.382603	85.0754	215.49	HMDB0032039	C06144				17958.3	13363.3	25936.8	22109.5	31670.1	27156.5	34428.2	20650.9	13297.6	19083.6	24637.2	101355	15221.7	11675.7	16163
POS	M109T361	[M+H-3H2O]+	3-hydroxy-3-methylglutaric acid	0.756964	0.0442648	1.53458e-08	109.028	360.818	HMDB0000355	C03761	Lipids and lipid-like molecules	Fatty Acyls	Fatty acids and conjugates	12974.3	763.617	275.085	582.269	651.352	2569.64	71083.3	62442.2	62591.4	81927.1	59650.2	64797.1	37442.9	37305.7	37305
POS	M248T322	[M+H]+	3-hydroxybutyrylcarnitine	0.170097	1.9143	0.251035	248.148	322.29	HMDB0062735		Lipids and lipid-like molecules	Fatty Acyls	Fatty acid esters	4801.37	28487.3	7574.15	6870.84	4852.58	7335.07	2098.14	6882.43	7692.84	5863.84	7643.26	1121.42	4544.89	4230.98	4229.23
POS	M199T35	[M+H-H2O]+	3-hydroxydodecanoic acid	0.349681	2.10627	0.0115736	199.168	35.078	HMDB0000387		Organic acids and derivatives	Hydroxy acids and derivatives	Medium-chain hydroxy acids and derivatives	36749.9	22881.2	22463.9	19761.6	14102.1	14956.4	14361.1	3589.65	12893.9	13013.8	8510.43	9786.1	15269.1	15940.2	15272.7
POS	M265T135	[M+H]+	3-Methoxy-4-Hydroxyphenylglycol Sulfate	0.0865895	1.80923	0.111956	265.061	135.195	HMDB0003332		Benzenoids	Phenols	Methoxyphenols	1963.9	691.55	3478.41	4144.55	3295.43	1201.51	1329.69	1173.05	2659.55	1263.46	1215.21	525.665	1488.18	1479.6	1965.83
POS	M151T223_2	[M+H-NH3]+	3-methoxytyramine	0.927858	6.04941	1.2576e-05	151.075	223.177	HMDB0000022	C05587	Benzenoids	Phenols	Methoxyphenols	105588	86351	143181	110919	72301.7	86097.7	9336.8	15702.5	19123.3	27633.5	11661.5	16459.2	63330.6	63665.1	63665.7
POS	M105T41	[M+H-H2O]+	3-methylbenzyl alcohol	0.904935	1.3377	0.0054035	105.069	40.807		C07216	Benzenoids	Benzene and substituted derivatives	Benzyl alcohols	334150	314905	267220	259057	325970	242381	186346	258076	232659	178510	203109	244790	248692	248674	246294
POS	M468T329	[M+H]+	3-pyridinecarboxamide, 6-amino-n-[3-[4-(4-morpholinyl)pyrido[3',2':4,5]furo[3,2-d]pyrimidin-2-yl]phenyl]-	0.185658	6.28536	0.000266643	468.184	328.57			Benzenoids	Benzene and substituted derivatives	Anilides	2787.68	4918.32	6635.13	3784.19	3143.79	2914.78	1027.52	577.549	473.531	411.951	647.609	709.49	3336.99	3581.09	3281.77
POS	M163T106	[M+H-NH3]+	3,4-methylenedioxyamphetamine	0.478038	4.65012	0.0256557	163.059	105.725	HMDB0041931					15582.8	29501.6	83240.7	47047.6	19909.5	18846.4	571.593	7552.89	10539.6	9254.45	10224.3	7905.11	23910.6	23977.1	27945
POS	M381T136	[M+Na]+	3,4,2',4',6'-pentamethoxychalcone	0.269367	0.22931	5.78434e-05	381.115	135.851						3103.06	2790.64	2270.18	2799.82	1831.65	3608.16	7888.1	8099.57	11436.2	15431	14784	13895.3	7242.66	7566.06	7243.88
POS	M592T252	[M+K]+	3,5,9-trioxa-4-phosphatetracosan-1-aminium, 7-(acetyloxy)-24-carboxy-4-hydroxy-n,n,n-trimethyl-, inner salt, 4-oxide, (r)-	0.23754	0.260002	0.000249903	592.32	252.207			Lipids and lipid-like molecules	Glycerophospholipids	Glycerophosphocholines	2890.14	1052.53	3700.53	3166.13	1209.93	4251.08	15194.3	6836.26	8509.23	12896.5	10777	8364.47	8692.42	8806.31	8620.61
POS	M719T229	[M-H+2Na]+	3'-.alpha.-sialyl-n-acetyllactosamine	0.222945	7.98334	7.26566e-05	719.214	228.737			Organic oxygen compounds	Organooxygen compounds	Carbohydrates and carbohydrate conjugates	8475.13	4915.3	6432.6	5208.13	3056.51	5145.61	511.126	241.629	868.705	1299.1	641.965	600.298	4351.56	4340.13	3948.8
POS	M182T191	[M+H]+	3'-fluoromethcathinone	0.949789	20.5535	0.00041587	182.08	191.449			Organic oxygen compounds	Organooxygen compounds	Carbonyl compounds	93109.1	73067.6	187192	61724.6	104375	82029.3	4457.67	3784.87	5385.14	6813.03	4572.29	4252	65680.3	70344.2	70319.4
POS	M1031T420	[2M+Na]+	3'-galactosyllactose	0.617246	0.0468775	0.000593578	1031.32	420.048	HMDB0006599		Organic oxygen compounds	Organooxygen compounds	Carbohydrates and carbohydrate conjugates	12529.8	481.613	495.614	226.126	344.588	526.262	30925.8	67170.2	91378.9	54540.2	33204.1	34317	48527	49558.8	66499.3
POS	M359T250	[M+H]+	3'-hydroxy-5,6,7,4'-tetramethoxyflavone	0.0329924	0.923392	0.625411	359.123	249.987			Phenylpropanoids and polyketides	Flavonoids	O-methylated flavonoids	9949.68	9209.64	9335.39	5864.89	4974.44	7151.85	6286.9	10243.5	12103.4	8350	6317.89	7040.77	8896.75	9077.45	8890.82
POS	M513T433	[M+Na]+	3',4',6-trimethoxyisoflavone-7-o-.beta.-d-glucopyranoside	0.430115	11.7904	0.00146079	513.119	433.174			Phenylpropanoids and polyketides	Isoflavonoids	Isoflavonoid O-glycosides	15539.7	42974.3	27084.5	14782	13873.7	17863.4	1545.45	1271.88	3368.29	2232.73	1530.12	1257.06	6009.93	5842.44	5755.07
POS	M347T402	[M+H]+	3',5'-dimethoxy-3,5,7,4'-tetrahydroxyflavone	0.034757	0.755448	0.402315	347.094	401.676		C11620	Phenylpropanoids and polyketides	Flavonoids	Flavones	8334.25	21416.5	12047.7	6712.71	8190.53	9110.56	4232.96	12454.3	29799.1	13202.3	14542	12886.1	9194.58	10603.9	10588.4
POS	M483T454	[2M+H]+	4-(dimethylamino)azobenzene n-oxide	0.407151	24.1613	0.000194887	483.266	454.192			Organic nitrogen compounds	Organonitrogen compounds	Amines	15559.8	15244.8	22242.2	33332.9	11572.9	16201.1	1014.91	344.531	977.136	1396.67	696.347	295.068	15597.3	15550.8	14929.3
POS	M599T384_3	[M+Na]+	4-[3,4,5-trihydroxy-6-(hydroxymethyl)oxan-2-yl]oxy-9-(3,4,5-trimethoxyphenyl)-5a,6,8a,9-tetrahydro-5h-[2]benzofuro[6,5-f][1,3]benzodioxol-8-one	0.419925	8.94225	0.000352138	599.178	383.579						21814.5	22800.3	34932.1	17728.8	15532.6	12526.3	139.174	6753.83	82.3492	228.159	6753.83	58.6473	6692.37	7023.87	7016.66
POS	M146T323	(M+H)+	4-acetamidobutanoate	0.189702	1.31875	0.245587	146.08	322.93						24735	13062.6	35879.4	13370	13425.9	16074.7	14871.5	13763.7	14347.6	16487.8	12585.6	16321	16560.6	16679.7	21630.5
POS	M138T253	[M+H]+	4-aminobenzoate	0.330778	2.8766	0.0172442	138.054	253.019	HMDB0001392	C00568	Benzenoids	Benzene and substituted derivatives	Benzoic acids and derivatives	30779.2	17887.9	19457.8	12106	10306.9	12773.6	6277.9	3655	1102.52	17870.5	3580.91	3427.52	23719.7	19641.6	19991.3
POS	M86T375	(M+H-H2O)+	4-Aminobutyric acid	0.979585	3.60056	3.2987e-07	86.0593	374.966	HMDB0000112	C00334	Organic acids and derivatives	Carboxylic acids and derivatives	"Amino acids, peptides, and analogues"	93719.4	145656	121496	133997	127026	116658	28123	41463.5	34745.3	31894.3	39146.9	29748.3	72200.9	71519	72198.5
POS	M234T350	[M+H-3H2O]+	4-aminophenyl-1-thio-.beta.-d-galactopyranoside	0.114239	0.845722	0.459542	234.076	350.354			Organic oxygen compounds	Organooxygen compounds	Carbohydrates and carbohydrate conjugates	23884.9	15142.5	11479.9	12350.5	9719.03	12989.2	11577.1	8279.63	17945.1	15657.6	21210.8	26504.9	16371	16388.3	15156.7
POS	M95T423	[M+H]+	4-aminopyridine	0.102616	0.731879	0.421908	95.0597	422.974		C13728	Organoheterocyclic compounds	Pyridines and derivatives	Aminopyridines and derivatives	26068.4	16033.7	3793.36	26903.2	10292.2	43006.6	2299.32	52549.2	31806.5	24342	19388.8	41906.9	22464.4	22284.1	21855.7
POS	M146T351	(M+H)+	4-Guanidinobutyric acid	0.31473	0.762803	0.216467	146.092	351.26	HMDB0003464	C01035	Organic acids and derivatives	Carboxylic acids and derivatives	"Amino acids, peptides, and analogues"	24871.8	43134.7	43311.4	23698.8	57801	51241	69158.5	68345.3	25969.3	33467.7	56569.7	66439.2	38074.7	37158.2	37162.7
POS	M397T135	[M+Na]+	4-hydroxy-3-[(e)-7-hydroxy-3,7-dimethyl-4-oxooct-5-enyl]-5-(3-methylbut-2-enyl)benzoic acid	0.56855	11.616	6.76789e-09	397.205	135.191			Benzenoids	Benzene and substituted derivatives	Benzoic acids and derivatives	32691.4	31981	34487	28715.4	35234.1	41304.8	3693.26	1913.62	2581.09	4053.93	2893.39	2462.36	26106.6	21626.4	26219.1
POS	M163T129	[M+H]+	4-hydroxycoumarin	0.449262	4.22962	1.72248e-05	163.059	129.417	HMDB0137904	C20414	Phenylpropanoids and polyketides	Coumarins and derivatives	Hydroxycoumarins	26947	31077.3	33178.9	17834.4	19913	22664.5	6222.76	5848.37	6110.82	5468.26	6407.47	5788.36	18143.4	18331.7	18144
POS	M150T435	[M+H]+	4-hydroxymandelonitrile	0.290341	1.09503	0.751934	150.054	434.793		C03742	Benzenoids	Phenols	1-hydroxy-2-unsubstituted benzenoids	84808.7	29084.4	211813	92744.5	75263.1	181833	60396.6	117814	103033	92229.3	128904	114546	98988.7	87258.9	52212.8
POS	M139T169	[M+H]+	4-imidazoleacrylic acid	0.406234	0.148392	7.65382e-05	139.05	168.935	HMDB0000301	C00785	Organoheterocyclic compounds	Azoles	Imidazoles	1890.33	5242.83	4142.45	2196.23	7439.38	966.106	19109.9	19371.9	26176.8	39189.4	21173.1	22408.2	16622	17541	16625
POS	M707T361_2	[2M+Na]+	4.alpha.-mannobiose	0.545305	0.0509882	1.30879e-08	707.212	360.811			Organic oxygen compounds	Organooxygen compounds	Carbohydrates and carbohydrate conjugates	2291.25	1188.48	2052.37	2284.72	1356.95	1667.74	30027.6	40371.4	36009	30214.9	41711.2	34293.7	19161.7	19171.5	19563.5
POS	M182T199	[M+H]+	4'-fluoromethcathinone	0.034344	1.05975	0.734077	182.117	198.921			Organic oxygen compounds	Organooxygen compounds	Carbonyl compounds	1476.38	1376.97	2017.5	2009.44	1177.63	1883.1	966.478	2047.95	2197.83	1890.9	1002.42	1274.99	1807.84	1878.7	1842.86
POS	M398T340	[M+H]+	4(3h)-quinazolinone, 2-[(6-amino-9h-purin-9-yl)methyl]-5-methyl-3-(2-methylphenyl)-	0.265937	4.1495	6.89147e-05	398.163	339.564			Organoheterocyclic compounds	Imidazopyrimidines	Purines and purine derivatives	10995.5	11538.9	7190.26	10059.1	5610.57	10387.8	902.39	3140.44	2908.76	3896.68	1488.99	1105.84	8840.39	8843.25	8983.65
POS	M747T437	[M+Na]+	5-[[(2r,3s,4s,5r,6s)-3,4-dihydroxy-6-[[5-hydroxy-2-(4-hydroxyphenyl)-4-oxo-2,3-dihydrochromen-7-yl]oxy]-5-[(2s,3r,4r,5r,6s)-3,4,5-trihydroxy-6-methyloxan-2-yl]oxyoxan-2-yl]methoxy]-3-hydroxy-3-methyl-5-oxopentanoic acid	0.0594935	0.752209	0.32904	747.216	437.43			Phenylpropanoids and polyketides	Flavonoids	Flavonoid glycosides	9522.26	10964.6	9207.57	6768.88	5598.08	2470.08	5513.52	6409.59	17939.2	8229.51	13887.3	7221.83	7982.44	7098.97	7977.63
POS	M269T151	[M+H-2H2O]+	5-androsten-3.beta.,16.alpha.-diol-17-one	0.981654	26.8448	1.87509e-05	269.189	151.208	HMDB0000352	C05139	Lipids and lipid-like molecules	Steroids and steroid derivatives	Androstane steroids	120950	74958.8	155429	90954.1	80744.5	82073.1	2612.89	1869.45	3662.48	5487.86	5194.64	3713.75	66442.7	66356.6	66920.4
POS	M615T374_3	[M+Na]+	5-hydroxy-3-(4-methoxyphenyl)-7-[3,4,5-trihydroxy-6-[(3,4,5-trihydroxy-6-methyloxan-2-yl)oxymethyl]oxan-2-yl]oxychromen-4-one	0.391058	8.09001	0.034969	615.186	374.113			Phenylpropanoids and polyketides	Isoflavonoids	Isoflavonoid O-glycosides	5031.04	50364.3	40833	22689.9	3703.62	10658.4	3826.32	1807.47	2847.72	2591.49	2612.24	2789.44	21801.8	10045.2	21778
POS	M749T359	[M+Na]+	5-hydroxy-3-[(2s,3r,4r,5s)-3-hydroxy-5-(hydroxymethyl)-4-[(2s,3r,4s,5s,6r)-3,4,5-trihydroxy-6-(hydroxymethyl)oxan-2-yl]oxyoxolan-2-yl]oxy-2-(4-hydroxyphenyl)-7-[(2s,3r,4r,5r,6s)-3,4,5-trihydroxy-6-methyloxan-2-yl]oxychromen-4-one	0.237637	0.27073	0.00084399	749.189	359.327			Phenylpropanoids and polyketides	Flavonoids	Flavonoid glycosides	8287.9	1019.61	1561.67	1592.89	1190.41	1897	8400.18	8121.3	10836.2	8451	13763	7863.69	8179.81	6395.5	8214.3
POS	M269T229	[M+H]+	5-hydroxy-3'-methoxyflavone	0.257182	2.59314	0.000190612	269.06	228.886			Phenylpropanoids and polyketides	Flavonoids	O-methylated flavonoids	9436.53	10449.8	11162.2	11250	8945.47	10260.1	8916.4	2088.9	3989.06	3366.99	3074.14	2282.51	8563.7	8135.79	8133.54
POS	M219T289_3	[M+H]+	5-L-Glutamyl-L-alanine	0.509805	6.2944	1.33888e-05	219.097	289.356	HMDB0006248	C03740	Organic acids and derivatives	Carboxylic acids and derivatives	"Amino acids, peptides, and analogues"	32378.2	31889.8	42828.3	22972.6	22900.3	25731.6	4551.69	3431.1	4455.95	7709.84	4216.19	4025.69	17329.4	17197.2	16626.8
POS	M242T195	[M+H]+	5-methyl-2'-deoxycytidine	0.500136	9.70325	9.64637e-05	242.113	194.55		C03592	Nucleosides, nucleotides, and analogues	Pyrimidine nucleosides	Pyrimidine 2'-deoxyribonucleosides	17402	19845.8	40514.7	39614.6	27112.4	24931.4	5661.67	1316.63	1720.18	3272.03	1623.39	3866.32	18251.9	18466.9	18464.5
POS	M350T32	[M+H-H2O]+	5'-hydroxymethyl-5'-desmethylmeloxicam	0.284846	0.0904634	8.79425e-06	350.02	31.588	HMDB0060780					1058.43	1301.01	951.027	783.03	878.709	835.872	11080.6	5976.89	8877.06	14098.4	12407.7	11762.9	7240.8	7522.14	7254.61
POS	M777T328	[M+Na]+	5'-iodoresiniferatoxin	0.0971758	0.324291	3.38977e-05	777.163	327.899			Lipids and lipid-like molecules	Prenol lipids	Diterpenoids	825.92	704.279	795.836	422.051	480.529	350.237	1740.93	1538.07	1870.79	1908.23	1456.99	2520.9	1256.21	1351.92	1262.16
POS	M492T132	[M+H-H2O]+	6-(3-dimethylaminopropionyl)forskolin	0.228194	4.10004	0.000518261	492.277	131.861			Lipids and lipid-like molecules	Prenol lipids	Triterpenoids	4806.33	7628.31	8674.5	11401.6	4622.79	6213.61	2157.09	1645.13	2491.17	1238.29	808.888	2231.81	7250.91	7050.78	7251.9
POS	M385T34_2	[M+H]+	6h-dibenzo[b,d]pyran, 3-(1,1-dimethylheptyl)-6a,7,10,10a-tetrahydro-1-methoxy-6,6,9-trimethyl-, (6ar,10ar)-	0.0392249	0.866655	0.201078	385.293	33.76			Organoheterocyclic compounds	Benzopyrans	1-benzopyrans	6761.09	8758.71	4821.05	7444.5	8228.36	8592.36	7561.73	7250.76	9378.24	7334.98	10707.6	9235.96	8807.19	8602.47	8586.86
POS	M492T287	[M+H]+	6h-thieno[3,2-f][1,2,4]triazolo[4,3-a][1,4]diazepine-6-acetamide, 4-(4-chlorophenyl)-n-(4-hydroxyphenyl)-2,3,9-trimethyl-, (6s)-	0.246921	1.73863	0.000937892	492.101	286.617						12562.7	11991.9	15030.2	15353.1	11223.8	10281.5	5971.13	4888.48	6819.39	10420.7	7022.31	8845.46	11760.1	11467.2	11763.4
POS	M363T270	[M+H]+	7-amino-8-(2,4-dihydroxy-6-methylphenyl)-1,9-dimethyl-3h-phenoxazin-3-one	0.840782	0.539561	0.099379	363.125	269.548			Organoheterocyclic compounds	Benzoxazines	Phenoxazines	307848	694310	448834	179354	49641.1	123171	316298	445464	1.00469e+06	479873	680071	415504	254421	266127	254390
POS	M541T379	[M+H]+	7-benzyloxy-2-(2,2-diphenyl-1,3-benzodioxol-5-yl)-5-hydroxy-h-1-benzopyran-4-one	0.363469	0.477572	0.00328946	541.151	378.995			Phenylpropanoids and polyketides	Flavonoids	Flavones	15337.5	17867.2	27654.8	25867.6	20438.6	25068.8	29196.3	41288.9	70050.7	52898.7	48732.6	34722	13780.8	13756.5	13350.2
POS	M166T189	[M+H]+	7-methylguanine	0.883859	17.5054	0.000112738	166.071	189.06	HMDB0000897	C02242	Organoheterocyclic compounds	Imidazopyrimidines	Purines and purine derivatives	69799.2	39297.5	133012	113739	80184.1	89324	5600.77	5216.14	3764.37	6453.32	3522.78	5453.69	78297.7	78480.1	83391.3
POS	M166T174	[M+H-C5H8O4]+	7-methylguanosine	0.316948	3.62838	8.12787e-05	166.085	173.631	HMDB0001107	C20674	Nucleosides, nucleotides, and analogues	Purine nucleosides		13431.5	14708.5	8339.66	19649.3	12993.1	17187.7	3826.34	3034.17	5586.39	3815.68	4647.68	2877.14	35252.6	30437.6	30791.9
POS	M372T146	[M+H]+	7h-pyrrolo[3,2-f]quinazoline-1,3-diamine, n3-cyclopropyl-7-[[4-(1-methylethyl)phenyl]methyl]-	0.226937	3.52553	0.00505114	372.242	145.586			Organoheterocyclic compounds	Diazanaphthalenes	Benzodiazines	4888.94	5282.63	14563.6	7536.16	6426.44	6458.15	3470.54	3106.13	1351.89	1234.09	1870.76	1774.86	4874.99	4696.36	4696.94
POS	M168T360	[M+H]+	8-hydroxyguanine	0.564897	0.211665	1.00759e-06	168.065	359.896	HMDB0002032		Organoheterocyclic compounds	Imidazopyrimidines	Purines and purine derivatives	16602.5	12635.7	6959.87	7332.2	7738.71	9644.06	43465.3	49992.3	42366.5	62409.8	48754.9	40790.9	28698.4	30114.8	29415.3
POS	M627T306	[M+H-H2O]+	8-iso-prostaglandin a2-biotin	0.204462	2.46298	0.0592707	627.38	306.05			Lipids and lipid-like molecules	Fatty Acyls	Eicosanoids	2465.23	4363.68	11381.3	8382.84	6801.33	14431.5	9399.32	1751.06	1626.85	3709.61	732.771	2198.3	8153.26	8153.57	7879.73
POS	M659T355	[M+Na]+	9-methoxy-7-[4-[3,4,5-trihydroxy-6-[[3,4,5-trihydroxy-6-(hydroxymethyl)oxan-2-yl]oxymethyl]oxan-2-yl]oxyphenyl]-[1,3]dioxolo[4,5-g]chromen-8-one	0.355865	0.154418	4.50513e-07	659.162	354.609			Phenylpropanoids and polyketides	Isoflavonoids	Isoflavonoid O-glycosides	2105.23	2162.55	1930.58	2908.25	2873.4	4289.66	18041.9	12633.2	15781.5	21593.1	18978.9	18332.7	3688.95	3695.41	3452.61
POS	M293T42	[M+H-H2O]+	9-oxo-11-(3-pentyl-2-oxiranyl)-10e-undecenoic acid	0.154617	0.930845	0.803783	293.21	42.07	HMDB0013623		Lipids and lipid-like molecules	Fatty Acyls	Fatty acids and conjugates	99374.6	18673	27790.4	70747.2	45186.5	42661.7	84927.3	44928.7	43020.2	26868.2	58585.9	68720.3	55444.5	57235.7	63016.3
POS	M279T62	[M+H-H2O]+	9(10)-epoxy-12z-octadecenoic acid	0.467694	1.5708	0.0408921	279.231	62.118			Lipids and lipid-like molecules	Fatty Acyls	Fatty acids and conjugates	74619.3	73431.7	51071.1	61748.2	39458.2	77078.3	58088.7	33561.1	61833.2	46894.1	22113.3	17773.7	49674	49459	49457.6
POS	M376T402	[M+Na]+	9h-xanthene-9-propanoic acid, .alpha.-amino-.alpha.-[(1s,2s)-2-carboxycyclopropyl]-, (.alpha.s)-	0.427794	0.0753854	5.50845e-08	376.116	402.233			Organoheterocyclic compounds	Benzopyrans	1-benzopyrans	1767.98	1881.28	1643.76	1874.08	1386.31	1641.73	22748	21038.6	21236.9	28408.7	17764.9	24043	2923.25	3121.29	3120.91
POS	M895T181	[M+Na]+	Abamectin	0.125709	0.0273603	5.0095e-05	895.467	180.91		C11983				25.8031	52.862	79.6913	83.8567	57.1631	24.3162	1536.67	2138.88	2363.17	1100.77	3054.9	1636.31	812.533	814.579	742.927
POS	M325T338	(M-2H+3Na)+	Acadesine (Drug)	0.0755122	0.655504	0.152886	325.051	337.959		C04663				8091.48	9874.28	5823	4570.53	7972.72	1676.7	10305	10225.4	12160.1	14538.8	9124.66	1629.92	6700.55	6735.63	4421.77
POS	M603T135	[M+Na]+	Acanthoside b	0.193263	0.246121	0.00541389	603.203	135.191						848.159	1435.03	3400.5	2273.61	1575.29	2565.61	5570.98	2019.39	7041.41	9390.05	11712.6	13420.9	6033.01	6043.14	5890.18
POS	M204T307	[M+H]+	Acetylcarnitine	0.732794	7.07055	6.02493e-06	204.122	307.296		C02571	Lipids and lipid-like molecules	Fatty Acyls	Fatty acid esters	44081.1	53967.6	78519.4	67867.3	49760.3	64847.1	11585.6	4626.24	3120.46	21284.9	4880.66	5282.18	32004.3	32455.9	31755.7
POS	M218T407	[M+H]+	Acetylcitrulline	0.0377037	0.996302	0.981821	218.124	407.088			Organic acids and derivatives	Carboxylic acids and derivatives	Amino acids, peptides, and analogues	3590.12	4297.11	2735.02	3209.43	3036.12	3610.48	2963.87	2985.15	2732.11	2112.07	5368.88	4392.21	1414.79	1388.34	1773.29
POS	M241T361	[M+H]+	Acetylsyringic acid	0.534131	0.0779426	1.18892e-07	241.069	360.818			Benzenoids	Benzene and substituted derivatives	Benzoic acids and derivatives	7471.37	2517.04	2343.85	1091.3	614.445	2395.64	30575.4	37821.6	33198.4	45042.3	30964.7	33240.3	20402.8	19316.4	20403.6
POS	M542T140	[M+H]+	Acrinathrin	0.1708	0.322632	0.00720054	542.136	140.081		C18408	Lipids and lipid-like molecules	Fatty Acyls	Fatty acid esters	2760.32	1782.06	2725.67	2163.75	2038.18	2169.65	6337.31	4303.19	6056.17	3632.65	12991	8955.73	4359.06	3942.3	4346.41
POS	M647T451	[M+Na]+	Acteoside	0.108794	1.82956	0.114515	647.177	451.026	HMDB0034843	C10501	Phenylpropanoids and polyketides	Cinnamic acids and derivatives	Hydroxycinnamic acids and derivatives	1834.09	5960.5	4518.22	1247.12	2269.9	3136.31	1209.44	1075.28	3409.04	1270.67	2403.95	998.127	2228.05	2354.12	2211.63
POS	M289T146	(M+CH3CN+Na)+	Acyclovir	0.0817687	1.06372	0.644388	289.106	146.01						9269.85	7907.62	8564.48	9749.41	5727.32	8613.45	7749.45	6796.66	5512.58	8768.37	6490	11530	6954.56	7144.29	6955.16
POS	M330T248	[M+H-H2O]+	Adenosine 2'-monophosphate	0.0598359	0.997298	0.991116	330.06	248.371		C00946	Organic oxygen compounds	Organooxygen compounds	Carbohydrates and carbohydrate conjugates	6380.89	7122.73	11063.6	7039.18	4322.94	7344.17	11557.6	2949.19	6291.82	11505.2	4522.36	6564.55	5141.52	5332.3	5323.64
POS	M152T219	[M+H-CO]+	Adrenochrome	0.663733	0.122222	0.00147474	152.07	218.998	HMDB0012884					7270.98	6444.83	13207	10394.4	6360.76	7191.59	88094	50176.7	99438.9	16731.1	105561	56202.8	33187	33181.9	32668.1
POS	M455T427	[M+Na]+	Afzelin	0.0629941	0.964024	0.915932	455.115	427.207		C16911	Phenylpropanoids and polyketides	Flavonoids	Flavonoid glycosides	10111.3	30417.1	19827.3	5002.11	6484.24	6724.83	11329.2	7604.25	17552.8	18742.3	16569.6	9700.66	13470.1	13474.9	12660.5
POS	M131T270	(M+H)+	Agmatine	0.406515	1.07418	0.86003	131.128	270.303	HMDB0001432	C00179	Organic nitrogen compounds	Organonitrogen compounds	Guanidines	2843.62	64156.4	98621.1	13632.9	46128.3	47458	58757.3	77637	18195.3	25718	19650.2	54041.5	42823.8	52901.9	86202.3
POS	M489T189	[M+Na]+	Agnuside	0.368304	0.141335	0.00352044	489.135	188.982		C09765	Lipids and lipid-like molecules	Prenol lipids	Terpene glycosides	6447.5	2694	2184.14	2583.3	2233.53	3376.53	11634	7699.36	35101.8	18163	38981.2	26524.7	26504.4	14986.4	14282.8
POS	M161T199	[M+H]+	Ala-Ala	0.0614887	1.10189	0.831293	161.106	198.961	HMDB0000303	C00398	Organoheterocyclic compounds	Indoles and derivatives	Tryptamines and derivatives	2041.42	1238.77	11817.6	2368.86	1837.56	4055.43	3382.94	3691.31	4401.47	3177.97	3711.79	2834.2	1113.41	1049.98	1049.01
POS	M317T430	[M+H]+	Ala-Ala-Arg	0.785923	7.48613	0.00112295	317.192	430.227			Organic acids and derivatives	Carboxylic acids and derivatives	Amino acids, peptides, and analogues	47665.5	50801.4	90324.4	148861	62809.5	84139.1	15655.3	3871.61	11511.2	18541.9	9728.95	5424.18	59440.9	56804.6	56791.9
POS	M289T447	[M+H]+	Ala-Ala-Lys	0.867445	10.7549	8.14613e-05	289.187	447.274			Organic acids and derivatives	Carboxylic acids and derivatives	Amino acids, peptides, and analogues	61534.1	64189.6	120988	119629	55474.7	90924.5	12172.6	3179.46	9654.35	10629.2	6710.07	5329.46	80185.3	74635.6	74338.1
POS	M332T472	[M+H]+	Ala-Asn-Lys	0.860872	14.1497	0.000104382	332.192	472.171			Organic acids and derivatives	Carboxylic acids and derivatives	Amino acids, peptides, and analogues	69821.7	90203.5	69612.2	137216	46948.3	103603	7933.41	2391.17	10157.6	4131.67	7483.06	4469.66	49680.2	53600.4	49922.9
POS	M361T430	[M+H]+	Ala-Asp-Arg	0.278555	2.2106	0.0108666	361.182	429.679			Organic acids and derivatives	Carboxylic acids and derivatives	Amino acids, peptides, and analogues	13491.5	12816.1	17129.4	23412.7	12078.7	15199.7	9143.02	7302.94	1396.52	14697.9	765.41	9274.6	8544.93	8322.38	8361.45
POS	M346T475	[M+H]+	Ala-Gln-Lys	0.808571	22.3729	0.000193426	346.208	475.316			Organic acids and derivatives	Carboxylic acids and derivatives	Amino acids, peptides, and analogues	102599	68490.3	109734	52651.4	47509.4	43308.3	3454.54	1337.36	7549.6	3254.16	1972.47	1396.42	51678.4	54862.7	55012.1
POS	M375T435	[M+H]+	Ala-Glu-Arg	0.373261	5.30285	0.00275041	375.197	435.238			Organic acids and derivatives	Carboxylic acids and derivatives	Amino acids, peptides, and analogues	24794.1	11182	23545.8	19029.6	7951.57	36133.5	6060.07	2781.65	3909.39	5294.79	2540.58	2540.05	25894.4	26004.1	19962.1
POS	M331T345	[M+H]+	Ala-Ile-Lys	0.403767	8.78916	0.000891187	331.233	345.259			Organic acids and derivatives	Carboxylic acids and derivatives	Amino acids, peptides, and analogues	12850.1	15665.3	34410.9	26205.8	9971.68	19354.4	2642.3	1862.15	1452	4082.94	1026.77	2411.6	19716.9	18961.4	18846.9
POS	M374T419	[M+H]+	Ala-Lys-Arg	0.634718	8.83331	9.39262e-05	374.238	418.689			Organic acids and derivatives	Carboxylic acids and derivatives	Amino acids, peptides, and analogues	34178.7	31734.8	62884.6	49745.8	33757.3	67260.3	10035.3	2501.95	4611.47	9564.44	2116	2819.44	41284.8	42778.8	42143.2
POS	M164T75	[M+H-C4H11N]+	Ala-Phe	0.961214	20.1961	0.000479315	164.092	74.978	HMDB0014859	C07375	Benzenoids	Benzene and substituted derivatives	Benzoic acids and derivatives	73495.4	26208.5	162951	130673	119106	130756	630.813	5571.09	6055.83	6413.48	7177.45	5998.49	55752.7	55414.5	38042.5
POS	M315T477	[M+H]+	Ala-Pro-Lys	0.83973	16.4735	1.41063e-05	315.202	476.637			Organic acids and derivatives	Carboxylic acids and derivatives	Amino acids, peptides, and analogues	53971.1	67784	112122	81490.7	60760.4	63478.4	12313.8	1077.21	2769.09	4579.21	3823.78	2122.62	65661.8	69185.1	69161.8
POS	M174T487	[M+2H]2+	Ala-Thr-Arg	0.0865555	0.895025	0.678569	174.086	487.428			Organic acids and derivatives	Carboxylic acids and derivatives	Amino acids, peptides, and analogues	79881.8	91134.7	116282	61326.9	72742.7	99551.4	52059.3	70097.1	105033	195136	112290	47402.2	129764	160456	161750
POS	M276T239	[M+H]+	Ala-Trp	0.140964	0.548913	0.0384386	276.133	239.01			Organic acids and derivatives	Carboxylic acids and derivatives	Amino acids, peptides, and analogues	5354.2	3525.97	8014.84	8970.68	3516.66	6699.04	7523.99	9390.05	9099.2	20011.8	9196.43	10511	3955.78	3450.6	3450.85
POS	M90T346	[M+H]+	Alanine	0.785975	2.19545	6.51335e-08	90.0542	346.26	HMDB0000161	C00041	Organic acids and derivatives	Carboxylic acids and derivatives	Amino acids, peptides, and analogues	93145.3	95144.7	110285	100473	91991.2	97562.4	42060.4	40421	44022.3	57090.1	39340.5	45166.3	84624.4	84900.4	84624.4
POS	M503T155	[M+Na]+	Albiflorin	0.172713	0.384732	0.00295293	503.15	155.395		C17457	Lipids and lipid-like molecules	Prenol lipids	Terpene glycosides	3813.33	1661.98	4088.22	2986.2	1800.46	3470.79	5679.32	4419.34	9669.85	7023.52	7369.74	12158.7	4535.87	4534.94	4706
POS	M166T220	[M+H-C4H10O]+	Albuterol	0.454121	2.98392	0.000191356	166.085	219.844	HMDB0001937		Benzenoids	Benzene and substituted derivatives	Benzyl alcohols	39601.3	18740.6	25469.1	39134.1	30598.9	37970.8	9013.17	7301.53	13706	11485.3	14693.5	7982.85	27435	27121.4	26529.8
POS	M417T399	[M+H]+	Alfentanyl	0.175033	0.324983	3.57692e-05	417.27	399.296	HMDB0014940	C08005	Benzenoids	Benzene and substituted derivatives	Anilides	2174.66	2416.35	1523.69	1531.59	1309.49	2446.66	4731.83	5474.24	5774.18	8356.29	5206.21	5543.53	1159.64	1169.27	1393.81
POS	M159T180_1	(M+H)+	Allantoin	0.238058	4.91138	0.000757384	159.05	180.298	HMDB0000462	C01551	Organoheterocyclic compounds	Azoles	Imidazoles	5355.09	5132.6	12724.3	7683.48	6003.61	6604.88	1840.91	1466.39	1135.77	2987.99	901.37	525.358	3602.81	3259.76	3603.7
POS	M145T38	[M+H-H2O]+	Allicin	0.83176	0.622842	0.0428189	145.013	37.657	HMDB0033963	C07600				367693	159042	151511	141957	108879	137277	278822	172499	276089	302638	325982	356055	292386	302108	292346
POS	M278T457	(M+NH4)+	alpha-D-Glucose 1-phosphate	0.627731	9.3697	3.9361e-06	278.063	457.039	HMDB0001586	C00103	Organic oxygen compounds	Organooxygen compounds	Carbohydrates and carbohydrate conjugates	35413	38402.1	60656.1	47261.9	33722.6	40068.3	5759.25	1772.99	6510.14	7538.73	2671	3019.22	27006.9	27252.7	27005.5
POS	M341T494	(M+H)+	Alpha-D-Glucose 1,6-bisphosphate	0.167851	0.679983	0.254042	341.003	494.18						48872	7726.25	18005.6	30338.6	52420.3	43080.2	29750	65636.1	47247.4	93949.1	28749.7	29444.2	49926.2	47860.3	49895.5
POS	M449T208	[M+H-H2O]+	Androstan-3-ol-17-one 3-glucuronide	0.0332034	1.03404	0.86248	449.235	208.488	HMDB0004484	C11136	Lipids and lipid-like molecules	Steroids and steroid derivatives	Steroidal glycosides	4567.05	1485.63	5250.56	4891.11	2564.05	4502.84	3214.86	4754.04	3209.17	2467.53	4198.79	4651.05	4341.86	4189.93	4181.33
POS	M523T324	[M+Na]+	Angeloylgomisin h	0.229335	2.94915	0.000327479	523.248	324.149			Phenylpropanoids and polyketides	Tannins	Hydrolyzable tannins	6543.98	10024.2	10673.9	8056.5	4855.8	6032.5	2625.54	1984.29	2655.82	3088.39	2719.38	2587.65	5884.27	6224.18	5873.88
POS	M257T294	[M+Na]+	Anhydrobrazilic acid	0.341983	0.0941851	1.78807e-07	257.026	294.42			Organoheterocyclic compounds	Benzopyrans	1-benzopyrans	943.451	602.607	235.286	2649.74	2061.15	1905.89	14934.9	12748.3	15757	11263.4	17469.2	16993.4	3054.55	2892.7	3058.67
POS	M324T339	[M+H]+	Anorexigenic peptide	0.230658	1.90618	0.0018144	324.13	338.632			Organic acids and derivatives	Carboxylic acids and derivatives	Amino acids, peptides, and analogues	11641.2	7817.62	14096	7912.5	10525.4	13105.3	5448.27	5902.77	7266.06	6773.55	3007.99	5752.43	8088.63	7814.22	7436.08
POS	M241T377	[M+H]+	Anserine	0.620803	1.71458	0.00546599	241.154	377.247	HMDB0000194	C01262	Organic acids and derivatives	Peptidomimetics	Hybrid peptides	61566.7	104821	69879.5	62340.7	103763	117521	50206.5	46235.5	48101.1	55042.1	48822.8	54809.1	63574.1	62656.5	63577.5
POS	M227T258	[M+H]+	Anthralin	0.905318	0.324597	0.00253904	227.08	257.767		C06831				108870	34072.1	52082.6	46744.4	34528.1	40719.9	126456	114852	153468	282437	162869	136566	163007	159756	159857
POS	M587T466	[M+H]+	Anthranoyllycoctonine	0.302234	10.7697	6.31704e-05	587.313	465.893			Lipids and lipid-like molecules	Prenol lipids	Diterpenoids	12956.9	7887.88	15342.2	10438.3	6242.57	8618.9	2231.22	300.798	738.675	799.483	1217.93	421.112	13806.7	14176.3	13821.1
POS	M167T119_1	[M+H]+	Apocynin	0.268469	0.414005	0.00765236	167.07	118.831		C11380	Organic oxygen compounds	Organooxygen compounds	Carbonyl compounds	2364.86	9276.02	13884.7	12422.9	4160.53	11474.2	14348.9	16121.8	16960.1	19343.6	27763.3	34888.9	12573.3	12294.5	14766.5
POS	M535T350	[M+H]+	Aprepitant	0.821383	34.0947	0.00326952	535.152	350.4	HMDB0014811	C21555	Organoheterocyclic compounds	Oxazinanes	Morpholines	129913	136134	112151	38439.1	30125.3	39033.1	1453.66	1795.62	1999.05	1749.26	2325.43	4925.37	38282.8	39566.7	38359.9
POS	M305T36_2	[M+H]+	Arachidonic acid (peroxide free)	0.482411	2.75787	0.00829777	305.246	35.752	HMDB0001043	C00219	Lipids and lipid-like molecules	Fatty Acyls	Fatty acids and conjugates	64324.5	20354.5	39815.2	74445	31931.4	34434.3	14411.5	16682.8	17357.6	11762.4	21975.3	14009.6	26326.5	27474.2	26338.5
POS	M785T110	[M+H]+	Arachidonoylthiophosphorylcholine	0.51804	0.335153	0.0123406	784.582	110.103			Organic nitrogen compounds	Organonitrogen compounds	Quaternary ammonium salts	9358.67	14703	51136.1	8876.28	7445.65	32635.2	67944.6	90125.8	56478.9	9254.03	71709	74930.4	37741.2	38545.5	25554.4
POS	M356T48	[M+H]+	Arachidoyl ethanolamide	0.629214	1.32848	0.214772	356.351	47.947			Organic nitrogen compounds	Organonitrogen compounds	Amines	187405	147717	281230	253749	202643	125446	113732	285765	98632.4	130416	119107	154276	298525	317798	317601
POS	M244T427	[M+2H]2+	Arg-Arg-Arg	0.838648	3.74649	0.00159628	244.14	426.681			Organic acids and derivatives	Carboxylic acids and derivatives	Amino acids, peptides, and analogues	141958	52373.3	58642.1	159547	157554	126079	30087.9	30338.3	35986.8	24228.8	33370.5	31802.9	52333.5	53490.8	52302.4
POS	M289T371_2	[M+H]+	Arg-Asn	0.266905	2.52979	0.0290171	289.14	370.666			Organic acids and derivatives	Carboxylic acids and derivatives	Amino acids, peptides, and analogues	26258.5	13560.7	7390.02	5750.99	9334.13	16634.3	6617.28	4645.09	5458.89	3479.75	6003.18	4995.47	6043.17	6382.72	6401.24
POS	M303T325	[M+H]+	Arg-Gln	0.37875	10.5593	6.71432e-05	303.165	324.804			Organic acids and derivatives	Carboxylic acids and derivatives	Amino acids, peptides, and analogues	11176.9	12500	25088	19503.7	13141.1	13659.7	2381.48	1203.48	1266.9	1688.7	1528.91	933.928	11410.8	11035.1	11032.1
POS	M286T390	(M+H-H2O)+	Arg-Glu	0.522736	0.370349	5.15979e-05	286.15	390.156						28502.8	28388.7	10678.5	18889	17724.9	26915.2	53154.1	68664.9	55479.1	74310.4	42414.2	59965.1	50658.6	50806.2	47075.7
POS	M312T327_2	[M+H]+	Arg-his	0.710122	30.0206	6.02844e-06	312.191	326.714			Organic acids and derivatives	Carboxylic acids and derivatives	Amino acids, peptides, and analogues	45010.6	59800.1	75006.4	42503.8	45057.7	37799.3	2437.51	1895	908.909	677.759	2254.88	1991.57	32719.5	32718.8	33150.7
POS	M326T157	(M+K)+	Arg-Ile	0.286493	3.90391	3.6098e-07	326.161	157.415						9896.91	9994.51	8612.11	11311.3	10703.1	13332.1	2460.73	2245.95	2974.57	3274.25	3022.57	2377.33	8404.97	8474.38	8405.66
POS	M444T331	[M+H]+	Arg-Leu-Arg	0.372653	9.46421	0.0228476	444.291	331.141			Organic acids and derivatives	Carboxylic acids and derivatives	Amino acids, peptides, and analogues	6381.91	7699.12	15595.3	41868.8	13782.8	45893.6	9835.29	873.958	581.085	841.989	918.148	814.564	11474.3	11664	11664.8
POS	M288T317	(M+H-H2O)+	Arg-Met	0.644014	13.437	1.42498e-05	288.154	316.843						24182.6	42511	61970.7	47597.7	37199	44090.5	3112.21	1975.17	3726.66	3569.33	4027.9	2756.02	28194.5	28193.1	27975.2
POS	M272T420	[M+H]+	Arg-Pro	0.381412	6.18456	4.4517e-05	272.171	419.933			Organic acids and derivatives	Carboxylic acids and derivatives	Amino acids, peptides, and analogues	25283.9	11851.9	14781.5	18500	16395.2	17811.1	7160.15	672.067	2779.55	4597.2	1013.12	694.816	10846.9	11508.9	10743.6
POS	M369T472	[M+H]+	Arg-Pro-Pro	0.990829	22.4268	1.5092e-05	369.223	472.146			Organic acids and derivatives	Carboxylic acids and derivatives	Amino acids, peptides, and analogues	84213.6	87536.1	115687	167173	89639.5	93419.7	3982.4	2103.47	7742.71	8276.99	4693.41	1634.3	56992.9	57790.3	57796.4
POS	M244T470	(M+H-H2O)+	Arg-Ser	0.594714	5.76937	5.05583e-05	244.14	470.085						28473.9	54958.3	57102.7	32057.8	35648.6	36064.7	6977.25	6606.86	7411.77	8260.14	5964.17	7125.15	16722.2	17622.7	16715
POS	M337T511	M+	Arg-Tyr	1.46274	0.76048	0.401858	337.172	511.374						2.6444e+06	2.28143e+06	1.9699e+06	2.21849e+06	571595	1.75362e+06	2.23629e+06	921735	4.2434e+06	4.13216e+06	718292	2.79053e+06	2.62382e+06	2.85907e+06	2.60863e+06
POS	M274T333	[M+H]+	Arg-Val	0.451788	14.6984	0.00561722	274.186	333.313			Organic acids and derivatives	Carboxylic acids and derivatives	Amino acids, peptides, and analogues	14473.9	33521.3	14118.2	5821.14	42245.6	47134	1623.78	1022.68	3528.35	1858.75	1846.77	822.512	31534.4	32271.4	31563.1
POS	M448T315	[M+H]+	Aripiprazole	0.354494	3.65096	0.0248251	448.141	314.611	HMDB0005042	C12564	Organoheterocyclic compounds	Diazinanes	Piperazines	39817.6	12013.8	13724.5	12274.2	8152.67	33870.6	4320.83	5348.6	5842.24	9129.98	4151.11	4035.15	14524.5	15044.1	14522.3
POS	M289T434	[M+H]+	Asn-Arg	0.97338	18.5041	1.29894e-06	289.161	433.967			Organic acids and derivatives	Carboxylic acids and derivatives	Amino acids, peptides, and analogues	105217	90150.4	130382	100187	62436.6	99139.7	4986.43	3730.5	9555.81	5994.63	5175.39	2307.56	69869.7	69865.1	60707.7
POS	M375T419	[M+H]+	Asn-Asn-Lys	0.447166	2.543	0.000431967	375.223	419.175			Organic acids and derivatives	Carboxylic acids and derivatives	Amino acids, peptides, and analogues	31238	22595	34469.5	48048.1	29098.1	37143.6	19417.9	9103.1	11505.2	18653.4	9188.69	11798.5	30404.6	28148.7	30405.8
POS	M418T443	[M+H]+	Asn-Glu-Arg	0.282127	4.92882	0.00514384	418.203	443.461			Organic acids and derivatives	Carboxylic acids and derivatives	Amino acids, peptides, and analogues	14572.9	6349.27	6051.36	23334.8	8840.26	17155.9	2627.41	1556.5	1656.32	4635.64	3061.6	1943.84	11878.9	10241.4	9813.7
POS	M398T353	[M+H]+	Asn-His-Lys	0.270728	6.05559	3.24744e-06	398.202	353.259			Organic acids and derivatives	Carboxylic acids and derivatives	Amino acids, peptides, and analogues	8731.54	6933.8	8485.18	12416.6	7547.2	8705.04	1171.43	1178.33	1924.39	1929.65	1390.38	1128.23	7321.25	7523.22	7320.19
POS	M374T303	[M+H]+	Asn-Ile-Lys	0.438916	9.37751	0.000638351	374.227	303.141			Organic acids and derivatives	Carboxylic acids and derivatives	Amino acids, peptides, and analogues	18559.6	32431	34064.1	11022.3	25519.7	12556.2	4726.41	455.729	1474.66	4227.5	1749.43	1672.08	20423.5	23059.1	20012.6
POS	M261T448	[M+H]+	Asn-Lys	0.523638	5.22939	0.000390002	261.154	447.83			Organic acids and derivatives	Carboxylic acids and derivatives	Amino acids, peptides, and analogues	37756.8	36629	51766	30048.3	20070.5	35446	1006.89	19088.2	1959.27	16100.8	1564.27	766.509	31547.1	31144.8	30134.6
POS	M420T461	[M+H]+	Asn-Met-Arg	0.333201	7.64703	0.00113286	420.218	460.853			Organic acids and derivatives	Carboxylic acids and derivatives	Amino acids, peptides, and analogues	10538.5	11465.5	16545.9	27965.1	10676.6	10921	1756.4	1214.26	1423.71	3166.87	2623.26	1337.96	11977	11017.9	10840.3
POS	M475T479	[M+H]+	Asn-Trp-Arg	0.262369	6.20676	2.54955e-05	475.25	478.99			Organic acids and derivatives	Carboxylic acids and derivatives	Amino acids, peptides, and analogues	9669.2	6708.66	11770.3	7469.42	6639.63	6242.28	2287.67	1066.72	697.435	1782.48	1209.55	770.134	5162.14	5179.66	4791.54
POS	M290T435	[M+H]+	Asp-Arg	0.535784	4.66285	1.06159e-05	290.145	434.713			Organic acids and derivatives	Carboxylic acids and derivatives	Amino acids, peptides, and analogues	34819	26227.5	47709.2	41899.1	29533.6	34277.9	3668.26	5597.27	11564.2	6295.19	10875.9	7993.78	26120.2	26117.7	25605.7
POS	M376T458	[M+H]+	Asp-Asn-Lys	0.380545	8.02899	5.13752e-05	376.189	458.096			Organic acids and derivatives	Carboxylic acids and derivatives	Amino acids, peptides, and analogues	24241.6	13290.6	20951.2	13202.6	10672.1	16578.1	2438.75	1697.86	1481.11	1014.11	2866.74	2823.81	14226.6	8801.02	14261.4
POS	M367T391	[M+H]+	Atovaquone	2.79064	63.3082	0.111038	367.121	390.913	HMDB0015249	C06835	Benzenoids	Naphthalenes	Naphthoquinones	1.15721e+06	5.34206e+06	1.17001e+06	148002	457415	283706	15744.1	13577.2	21860.2	47320.2	17066.5	19618.3	912006	929975	914379
POS	M156T269	[M+H]+	Atrazine-desisopropyl-2-hydroxy	0.306316	2.48253	0.00400176	156.065	268.928		C06557	Organoheterocyclic compounds	Triazines	1,3,5-triazines	10272.7	12336.1	19944.5	19582.6	11523.8	26633	5197.81	4753.17	7498.42	8907.18	7230.04	6812.7	7433.19	7668.21	7672.33
POS	M329T443	[M+H-H2O]+	Aucubin	0.253717	2.14799	2.43659e-05	329.134	442.996		C09771	Lipids and lipid-like molecules	Prenol lipids	Terpene glycosides	12607	12495.7	11904.5	10254.1	7859.92	10922.6	5256.93	5980.71	4446.03	4078.33	6017.43	4967.39	5452.72	4569.16	4586.41
POS	M679T304	[M+H]+	Auranofin	0.466023	0.0546066	1.35652e-07	679.125	303.846	HMDB0015130	C06836	Organic acids and derivatives	Carboxylic acids and derivatives	Tetracarboxylic acids and derivatives	3063.04	1017.2	1153.09	919.796	1172.47	1236.82	29101.8	23919.2	20383.8	24898.3	24941.6	33557.1	16515.1	16515.8	15981
POS	M773T416_2	[2M+H]+	Axitinib	0.372421	15.6422	2.31113e-06	773.229	416.126			Organosulfur compounds	Thioethers	Aryl thioethers	11892.2	18240.3	17689.5	14235.9	10481.3	13454.9	136.302	540.208	3847.92	472.844	57.8991	442.413	3488.4	3493.42	3719.55
POS	M743T415	[M+Na]+	Azadirachtin	0.317365	58.098	7.07364e-06	743.236	415.289		C11047	Lipids and lipid-like molecules	Prenol lipids	Triterpenoids	4479.44	10362.9	12247.5	11089.6	9361.47	11309.8	175.618	84.4608	167.616	340.132	202.752	42.3789	13391.9	13732.3	13387
POS	M882T180	[M+H-H2O]+	Bacoside x	0.0958281	0.412477	0.00390118	881.51	179.98			Lipids and lipid-like molecules	Prenol lipids	Triterpenoids	90.2724	1549.27	1560.17	1633.55	1633.55	96.6008	1768.07	2656.86	2581.03	3580.07	3198.75	2127.41	1613.76	1537.43	1496.88
POS	M838T411	[M+Na]+	Bafilomycin b1	0.105161	8.91098	0.00933236	838.425	411.074						214.999	455.603	1744.88	2806.28	1556.41	2157.55	100.089	51.8086	57.4705	385.69	385.69	22.0278	67.8642	87.0027	63.6742
POS	M806T428	[M+Na]+	Beauvericin	0.208121	4.85967	0.00355467	806.388	427.934		C11590	Organic acids and derivatives	Peptidomimetics	Depsipeptides	8181.59	10942.9	7433.81	3851.8	4678.57	3535.97	305.694	3327.16	163.813	567.128	257.03	3327.16	5634.39	5635.77	5347.26
POS	M409T41	[M+H]+	Beclomethasone	0.632183	1.75668	0.00198683	409.161	41.416	HMDB0013609	C06842	Lipids and lipid-like molecules	Steroids and steroid derivatives	Hydroxysteroids	110504	117604	69709.5	96022.8	103460	72890	38371.6	69655.1	68135.9	39576.1	48426.4	60419	69282.1	69406.2	68507.8
POS	M374T438	[M+Na]+	Benfluorex	0.267364	1.87422	0.0366147	374.128	437.752			Benzenoids	Benzene and substituted derivatives	Benzoic acids and derivatives	10656.1	26725.8	19765.7	14563.4	12597.4	11247.3	5546.55	4977.62	6324.12	16221.2	7392.25	10522.6	15641.6	15384.8	15509.2
POS	M567T303	[M+Na]+	Benzeneacetamide, 4-(4,9-diethoxy-1,3-dihydro-1-oxo-2h-benz[f]isoindol-2-yl)-n-(phenylsulfonyl)-	0.115054	0.618098	0.0521857	567.152	302.69			Organoheterocyclic compounds	Isoindoles and derivatives	Isoindolines	9603.62	12033.7	1700.59	4630.1	6241.82	5480.29	9306.76	8723.22	14908.7	8745.48	13193.6	9335.67	8350.74	9162.92	9124.08
POS	M466T127_2	[M+H]+	Benzenemethanol, 5-[2-[(2r,6s)-2,6-dimethyl-4-morpholinyl]-4-(4-morpholinyl)pyrido[2,3-d]pyrimidin-7-yl]-2-methoxy-, rel-	0.205237	2.83206	0.000467766	466.262	127.213			Organoheterocyclic compounds	Pyridines and derivatives	Phenylpyridines	4556.21	4143.93	8423.83	6578.36	6039.3	9065.1	2307.65	2519.5	1762.7	2167.6	2481.19	2464.01	4515.12	4516.26	4217.68
POS	M525T333	[M+Na]+	Benzenepropanoic acid, 5-(3-carboxybenzoyl)-2-[[(5e)-6-(4-methoxyphenyl)-5-hexen-1-yl]oxy]-	0.37991	25.3347	0.000471389	525.177	333.045			Benzenoids	Benzene and substituted derivatives	Benzophenones	9973.79	29222.4	17312	9863.89	12389.6	15521.6	1080.2	225.784	316.577	563.088	969.742	566.114	11294.4	11681.9	11696.1
POS	M185T230	[M+H]+	Benzidine	0.637529	15.0041	1.22911e-07	185.106	229.586	HMDB0041835	C16444	Benzenoids	Benzene and substituted derivatives	Biphenyls and derivatives	43711	34740.2	38607	52719.6	38413.2	51978.6	2596.8	2620.37	3388.6	2649.66	3391.58	2692.92	36768.8	36766.4	36307.2
POS	M492T354	[M+H-C3H7F3O]+	Benzo[h]-1,6-naphthyridin-2(1h)-one, 1-[4-[4-(1-oxopropyl)-1-piperazinyl]-3-(trifluoromethyl)phenyl]-9-(3-quinolinyl)-	0.234455	3.33789	0.000390261	492.197	353.848			Organoheterocyclic compounds	Quinolines and derivatives	Phenylquinolines	3948.34	5893.41	10686.2	9488.04	7530.97	7296.98	2624.73	1614.67	2326.9	2551.62	2461.8	1855.09	4761.15	4641.95	4640.69
POS	M592T144	[M+H]+	Benzoic acid, 2-(2-pyridinyldithio)-, 6'-methoxy-3-oxospiro[isobenzofuran-1(3h),9'-[9h]xanthen]-3'-yl ester	0.198401	0.128114	1.88713e-05	592.064	144.302			Organoheterocyclic compounds	Benzopyrans	1-benzopyrans	691.695	614.188	765.072	415.639	863.797	871.32	6964.4	3879.99	4060.99	4347.97	6952.11	6747.28	4280.73	4459.57	4282.84
POS	M544T166_1	[M+H+2i]+	Benzoic acid, 3-[2-[2-chloro-4-[[3-(2,6-dichlorophenyl)-5-(1-methylethyl) -4-isoxazolyl]methoxy]phenyl]ethenyl]-	0.602663	0.0273692	4.47446e-05	544.061	166.208		C15635				1132.73	868.561	1450.64	1032.04	1041.49	1921.82	34513.6	24116.8	44294.9	65927.2	60918	42333.6	10575	13479.1	13630.4
POS	M118T273_2	[M+H]+	Betaine	1.26201	0.48796	0.356761	118.086	272.656	HMDB0000043	C00719	Organic acids and derivatives	Carboxylic acids and derivatives	Amino acids, peptides, and analogues	1.84546e+06	550284	356267	441317	442464	641760	5.01211e+06	380874	939425	1.66032e+06	352317	421141	1.42011e+06	1.38794e+06	1.38797e+06
POS	M909T254	[M+H]+	Biphalin	0.0887873	0.52478	0.256085	909.442	253.658			Organic acids and derivatives	Carboxylic acids and derivatives	Amino acids, peptides, and analogues	3635.4	2994.8	6693.46	4949.57	1636.2	2991.06	4059.06	3265.8	13398.7	1497.69	18138	3279.04	7483.34	8815.76	7511.64
POS	M187T67	[M+H]+	Bis-(acetyl)diaminopentane	0.76708	6.16365	0.0682715	187.143	67.326			Organic acids and derivatives	Carboxylic acids and derivatives	Carboxylic acid derivatives	221537	45092.1	63157.6	17857.7	19596.8	87936.3	9975.63	11673.5	11996.8	15881.2	12292.5	12029	35343.1	35967.3	35228
POS	M530T415	[M+H]+	Bosutinib	0.704919	0.461481	0.0193556	530.165	414.556	HMDB0240205		Organoheterocyclic compounds	Quinolines and derivatives	Aminoquinolines and derivatives	148757	33125	22829.5	34807.3	19943.9	56703.8	95678.7	85029.5	141377	103688	140020	119320	264483	264512	261193
POS	M445T321	[M+H]+	Bufotalin	0.301517	6.62101	7.27158e-07	445.241	321.12		C16923	Lipids and lipid-like molecules	Steroids and steroid derivatives	Steroid lactones	10557.1	11552.5	12661.1	10014.6	7303.84	9095.36	2195.62	1255.49	1689.08	1494.72	721.974	1884.07	10571.4	9767.74	9062.1
POS	M333T160	[M+H]+	Butamifos	0.446848	4.70133	7.80525e-08	333.097	159.73		C11022	Benzenoids	Benzene and substituted derivatives	Nitrobenzenes	22684.1	27525.4	21633.8	27081.4	20390.1	24444.8	5383.81	2269.07	7152.76	5793.3	5630.31	4349.24	17159.5	17163.4	16785.4
POS	M288T43	[M+H]+	C17-sphinganine	1.30735	1.08482	0.513187	288.29	42.778			Organic nitrogen compounds	Organonitrogen compounds	Amines	2.01233e+06	1.99381e+06	1.25711e+06	1.83817e+06	2.43155e+06	1.49227e+06	1.63318e+06	2.09022e+06	1.6483e+06	1.46569e+06	1.2979e+06	2.02794e+06	3.06274e+06	3.05825e+06	2.83546e+06
POS	M474T417	[M+Na]+	Cabergoline	0.364402	9.66907	2.40869e-06	474.29	417.032	HMDB0014393	C08187	Alkaloids and derivatives	Ergoline and derivatives	Lysergic acids and derivatives	14832.7	10114	19109.3	16241.1	15223	12355.6	3733.66	595.751	802.721	2291.32	491.93	1172.94	7578.92	7404.99	6960.01
POS	M195T88	[M+H]+	Caffeine	0.304728	2.30088	0.0519479	195.11	87.9495	HMDB0001847	C07481	Organoheterocyclic compounds	Imidazopyrimidines	Purines and purine derivatives	32219.7	39093	16742.1	8153.27	6129.29	34957.1	10072	10752.1	10130.1	9602.58	9525.31	9588.3	10760.4	10240.3	10255
POS	M330T293	[M+H]+	Camp	0.212584	2.55291	0.256741	330.07	293.023	HMDB0000058	C00575	Nucleosides, nucleotides, and analogues	Purine nucleotides	Cyclic purine nucleotides	26518.7	6933.79	6659.57	917.257	2972.53	3472.35	8374.45	1089.18	3123.18	2137.18	700.25	3171.9	18680.2	18679.2	19005.6
POS	M349T388	[M+H]+	Camptothecin	0.625756	7.57948	0.0329986	349.11	387.63		C01897				42013.6	95888.3	133037	4830.56	59622.5	11635.5	8473.23	8723.81	8079.67	8053.71	12120.8	333.921	31198.7	31843.7	31848
POS	M216T329	[M+H-C9H15NO3S]+	Captopril disulfide	0.355373	7.26663	5.61518e-07	216.068	328.552			Organic acids and derivatives	Carboxylic acids and derivatives	Amino acids, peptides, and analogues	11841.7	12244.8	18985.2	13602	13423.8	13218.1	2292.5	1440.83	1919.46	1600.08	2418.84	1793.8	8145.2	8413.28	8142.87
POS	M805T341	[M+H]+	Carbamic acid, [3',6'-bis(acetyloxy)-3-oxospiro[isobenzofuran-1(3h),9'-[9h]xanthen]-5-yl]-, 2-[[(5z,8z,11z,14z)-1-oxo-5,8,11,14-eicosatetraenyl]amino]ethyl ester	0.167415	7.91582	0.00069827	805.38	341.15			Organoheterocyclic compounds	Benzopyrans	1-benzopyrans	3871.19	6160.14	2939.74	3981.2	2057.34	2674.75	520.44	1826.88	47.6659	196.45	91.5265	56.4045	3136.55	3216.44	3150.97
POS	M765T230	[2M+H]+	Carbamic acid, n-[(1s)-1-[[(1-formyl-2-phenylethyl)amino]carbonyl]-2-methylpropyl]-, phenylmethyl ester	0.110998	0.24885	0.178686	765.402	230.038			Organic acids and derivatives	Carboxylic acids and derivatives	Amino acids, peptides, and analogues	2257.31	579.119	1357.77	1064.87	355.096	990.66	984.032	660.671	7539.77	1954	14513.3	889.653	6092.09	5863.79	5340.8
POS	M227T317	[M+H]+	Carbidopa	0.279734	4.24214	0.00777317	227.102	317.05	HMDB0014336		Phenylpropanoids and polyketides	Phenylpropanoic acids		7751.85	9375.53	13406.4	11712.9	6907.36	25979.6	2657.09	2073.02	2664.66	4146.06	3564.77	2605.65	5850.09	6028.8	5847.75
POS	M429T258	[M+NH4]+	Carfentrazone-ethyl	0.605836	0.346896	6.08407e-05	429.057	257.833		C11094	Organoheterocyclic compounds	Azoles	Triazoles	45209.2	32022.6	26249.7	16362.8	9999.64	18293.7	64307.7	61190.1	86864.6	85450.3	63567.9	65656.4	61806.6	62726.6	61787.5
POS	M162T339	[M+H]+	Carnitine	0.134419	1.2667	0.592745	162.111	338.621	HMDB0000062	C00318	Organic nitrogen compounds	Organonitrogen compounds	Quaternary ammonium salts	33658.9	39264.8	4827.76	8961.09	39476.3	4883.38	25765.4	24118.3	4849.54	24595.3	2049.16	22097.9	10971.9	10393.1	17176.8
POS	M465T318	[M+H-H2O]+	Catalposide	0.550322	0.287861	0.000458606	465.137	317.56		C09775	Organic oxygen compounds	Organooxygen compounds	Carbohydrates and carbohydrate conjugates	22107.4	18047.9	33960	9125.94	9582.13	10450.6	45183.5	47873.3	56730.3	68854.3	48239.2	91883.2	27127	29524.1	29334.5
POS	M362T178	[M+H]+	Cetaben	0.160472	0.103399	0.000522701	362.325	178.105			Benzenoids	Benzene and substituted derivatives	Benzoic acids and derivatives	1090.86	308.826	314.295	190.059	251.426	93.8351	2535.94	2211.79	3010.71	6514.29	3709.92	3771.03	1459.45	1658.93	1661.9
POS	M393T37_2	[M+H]+	Chenodeoxycholate	0.373329	1.08636	0.79378	393.285	37.043	HMDB0000518	C02528	Lipids and lipid-like molecules	Steroids and steroid derivatives	Bile acids, alcohols and derivatives	146454	39363.1	50543.8	42793.5	44505.6	46404.3	44127.9	49556.1	37188.2	58510.1	75466.6	75798.2	82121.8	82126.1	78530
POS	M509T320	[M+H]+	Chrysomycin a	0.182705	0.466279	0.00993791	509.172	319.936			Organic oxygen compounds	Organooxygen compounds	Carbohydrates and carbohydrate conjugates	6618.2	3485.67	7669.55	5866.64	4072.69	2915.28	6483.12	7503.92	16050.9	15824.9	10047.3	9775.92	10122.1	10115	9432.89
POS	M559T393_2	[2M+H]+	Cidofovir	0.545686	0.185345	0.00164532	559.126	392.539	HMDB0014513	C06909	Organoheterocyclic compounds	Diazines	Pyrimidines and pyrimidine derivatives	4482.04	11353.3	18031.4	10921.9	7429.5	7709.89	35226.6	36545.5	98686.1	54745.8	62539.8	35587.8	8389.81	7746.01	8196.53
POS	M443T473	[M+H]+	Cinobufagin	0.284211	8.5153	5.68693e-08	443.235	473.392		C16931	Lipids and lipid-like molecules	Steroids and steroid derivatives	Steroid lactones	8240.77	7644.23	10070.1	10894.7	8485.64	7865.37	1466.98	1189.97	1013.05	563.139	1066.69	947.85	8179.35	5645.72	8054.88
POS	M381T137	[M+H-C2H6O3]+	Cinobufotalin	0.265348	4.16126	6.08031e-05	381.186	137.309		C16932	Lipids and lipid-like molecules	Steroids and steroid derivatives	Steroid lactones	7516.34	5839.56	13243.7	9576.17	9087.73	9275.32	2055.07	2401.65	2227.16	2957.53	2508.91	956.017	5026.29	5774.82	5733.01
POS	M213T35_2	[M+H]+	Cis-.delta.2-11-methyldodecenoic acid	0.400116	2.49406	0.0078282	213.184	35.118			Lipids and lipid-like molecules	Fatty Acyls	Fatty acids and conjugates	45567.5	25462.4	26994.8	28822.6	13295.5	19316.6	1864.56	13039.7	12016.8	12119.3	13637.9	11257.2	17465.8	17043.2	17032.9
POS	M167T223	[M+H-H2O]+	Cis-pinonic acid	0.218611	2.35807	0.000523003	167.117	222.904			Organic oxygen compounds	Organooxygen compounds	Carbonyl compounds	11888.1	7619.93	5398.06	9828.63	8518.39	6703.59	3396.84	3135.64	3579.11	3409.9	3424.37	4239.51	4184.69	4130.39	4155.07
POS	M473T38	[M+H]+	Clofazimine	0.4392	1.61222	0.365763	473.143	37.657		C06915	Organoheterocyclic compounds	Diazanaphthalenes	Benzodiazines	8558.84	26776.4	106001	98426.2	123983	8111.43	6386.26	68441.3	63223.1	5837.23	62791	23969.9	22496.4	19555.8	22476.8
POS	M315T188	[M+H]+	Clomipramine	0.0693404	1.2067	0.506577	315.155	187.657	HMDB0015372	C06918	Organoheterocyclic compounds	Benzazepines	Dibenzazepines	2156.75	1971.7	6256.68	2600.79	2884.15	2389.28	2564.23	1304.78	3682.81	3395.88	2483.23	1700.67	2604.35	2622.44	2452.23
POS	M401T139_2	[M+Na]+	Cnicin	0.27493	3.54621	4.29957e-07	401.178	139.121		C09362	Lipids and lipid-like molecules	Prenol lipids	Terpene lactones	9121.83	7497.59	11248.3	10616.9	10197.3	11009	2483.28	1933.72	2636.7	3340.85	3152.17	3285.62	7676.92	8249.68	7843.37
POS	M360T148	[M+NH4]+	Coniferin	0.0955633	0.541155	0.0774807	360.164	147.506	HMDB0013682	C00761	Organic oxygen compounds	Organooxygen compounds	Carbohydrates and carbohydrate conjugates	2454.32	1536.48	4498.52	2904.28	2539.03	2256.99	4091.81	9741.58	3814.93	6419.4	3322.57	2526.51	2849.43	2866.61	2368.03
POS	M454T417	[M+H]+	Copper gluconate	0.37217	6.08883	9.78026e-10	454.062	417.046		C12278	Organic oxygen compounds	Organooxygen compounds	Carbohydrates and carbohydrate conjugates	14130.8	15609	16592.7	16808.7	13799	16587.9	3525	2524.85	1644.91	2728.71	2149.8	2787.34	10210.2	10258.5	10258.4
POS	M364T171_2	[M]+	Coralyne	0.251305	0.279562	0.00112968	364.135	170.527						3072.06	3351.98	1670.8	5116	1622.75	6696.79	9290.23	5966.33	18960.4	15678.2	13546.7	13572.8	4396.98	4071.14	4376.79
POS	M252T145	[M+H]+	Cordycepin	0.490674	0.593286	0.0507025	252.109	144.761		C08431	Nucleosides, nucleotides, and analogues	Purine nucleosides	Purine 3'-deoxyribonucleosides	84330.3	86470.2	140772	120303	89596.6	69596.8	235599	88145.3	114876	217335	106702	233605	140542	140745	144156
POS	M383T135	[M+Na]+	Cortisone	0.429853	6.19751	0.000128092	383.189	134.751	HMDB0002802	C00762	Lipids and lipid-like molecules	Steroids and steroid derivatives	Hydroxysteroids	14210.9	16978.4	32415.7	29550.9	18188.2	20874.7	2950.61	2271.87	3959.68	6918.01	2559.35	2674.67	13779.3	13911.1	13227.7
POS	M469T353	[M+H]+	Cromolyn	0.170474	0.440912	0.00110045	469.077	352.611	HMDB0015138	C06928	Organoheterocyclic compounds	Benzopyrans	1-benzopyrans	4109.32	3871.82	4493.87	2853.25	2443.84	3893.07	6549.61	5527.85	11880.8	8373.74	9831.71	6973.44	3273.63	3272.4	3153.32
POS	M581T306	[M+Na]+	Cucurbitacin b	0.306211	8.66142	0.0101529	581.3	305.941		C08794	Lipids and lipid-like molecules	Steroids and steroid derivatives	Cucurbitacins	10510.4	15791.1	28105.3	5797.56	8573.98	6736.81	219.031	4063.47	122.552	4063.47	139.442	110.605	6248.65	6712.38	6710.57
POS	M542T147	[M+H]+	Cyclic adenosine diphosphate ribose	0.202896	0.114796	0.0575966	542.046	146.932		C13050	Organic oxygen compounds	Organooxygen compounds	Carbohydrates and carbohydrate conjugates	1364.75	699.976	1262.15	1174.7	959.046	1119.15	5800.88	3641.29	5303.27	9129.2	28890	4552.65	17514.5	17517.3	18128.6
POS	M160T391	(M+CH3COO+2H)+	Cyclohexylamine	0.107127	1.7203	0.0482024	160.133	390.824	HMDB0031404	C00571	Organic nitrogen compounds	Organonitrogen compounds	Cyclohexylamines	4819.06	1480.02	2242.49	4064.17	3686.06	5737.82	2430.27	2274.94	1426.9	2942.6	1958.46	1772.51	2080.79	1968.44	1968.3
POS	M274T233	[M+H-H2O]+	Cyclopentolate	0.559445	24.4331	3.89443e-06	274.175	233.427	HMDB0015114	C06932				23803.4	32525.4	46459.6	31916.8	29391.9	24866	1418.87	870.987	1077.51	1761.13	1625.84	979.577	21457.1	21454.9	20680.3
POS	M467T396_2	[M+NH4]+	Cyhalothrin	0.0838164	1.06864	0.7541	467.135	395.675		C10983	Lipids and lipid-like molecules	Fatty Acyls	Fatty acid esters	11644.7	18641.6	8365.69	5927.28	10684	9020.16	9306.25	9397.14	15612.8	6996.51	9392.84	9448.79	8209.95	8227.98	8607.08
POS	M367T168	[M+H-H2O-2i]+	Cyhexatin	0.189696	2.94807	3.29846e-06	367.167	168.079		C11093	Organometallic compounds	Organo-post-transition metal compounds	Organotin compounds	4565.96	5790.62	5010.84	5549.48	4971.08	4273.38	1369.62	1113	1773.32	2790.96	1056.41	2127.55	4818.61	5012.72	4846.84
POS	M393T300_2	[M+H]+	Cys-Asp-Arg	0.224925	3.9412	2.80334e-05	393.178	300.282			Organic acids and derivatives	Carboxylic acids and derivatives	Amino acids, peptides, and analogues	7136.41	6021.39	6676.39	4791.44	6516.3	9135.99	2959.39	1549.17	727.156	2661.95	993.743	1328.3	6332.43	6948.98	6387.44
POS	M188T335	[M+2H]2+	Cys-Pro-Arg	0.655449	2.04831	0.000821956	188.07	334.872			Organic acids and derivatives	Carboxylic acids and derivatives	Amino acids, peptides, and analogues	83369.5	80345.4	115401	61378.8	74173.8	58366.4	43497.7	41181.5	35213.9	33614.9	35236.6	42194.7	56848.8	56953.4	59112.3
POS	M174T180	[M+2H]2+	Cys-Pro-Lys	0.226625	3.24366	0.00167386	174.075	179.648			Organic acids and derivatives	Carboxylic acids and derivatives	Amino acids, peptides, and analogues	6937	9187.89	12948.9	6602.56	4631.92	5489.64	2303.55	2390.79	2557.23	2131.58	2723.92	2012.15	7790.81	7958.07	7793.4
POS	M112T174	[M+H-C5H9O7P]+	Cytidine 3'-monophosphate	0.773315	8.78665	2.33348e-05	112.05	174.245		C05822				57486.9	42152.1	85883.3	85715.4	67240.9	76783.3	789.983	2848.76	5211.81	3407.48	5343.61	29658.9	73248.3	71293.6	71290.6
POS	M489T431	[M+H]+	Cytidine 5'-diphosphocholine	0.190471	1.4383	0.0572154	489.113	431.052	HMDB0001413	C00307	Nucleosides, nucleotides, and analogues	Pyrimidine nucleotides	Pyrimidine ribonucleotides	10915.9	7338.45	14049.1	20677.3	13765	14203.3	6535.11	9889.73	8796.22	10643.4	10974.9	9441.84	14395.5	14395.3	14285.5
POS	M478T267	[M+H]+	Cytochalasin a	0.28947	13.8054	2.40783e-06	478.262	266.605		C19953	Alkaloids and derivatives	Cytochalasans	Cytochalasins	6802.22	8470.88	10559	8679.61	6613.96	11862	1159.04	217.235	208.823	849.889	650.89	752.314	8183.41	8776.96	8120.32
POS	M112T238	[M+H]+	Cytosine	0.935648	4.80602	0.00095365	112.05	238.23	HMDB0000630	C00380	Organoheterocyclic compounds	Diazines	Pyrimidines and pyrimidine derivatives	104719	92110.5	110222	227874	104404	116502	54844.3	15742.8	26877.2	30212.5	12683.3	16907.6	98187.5	100052	98196.8
POS	M362T126	[M+H-H2O]+	D-erythro-sphingosine-1-phosphate	0.0385425	1.17812	0.736809	362.24	126.027	HMDB0000277	C06124	Lipids and lipid-like molecules	Sphingolipids	Phosphosphingolipids	5455.28	1844.44	3141.3	1009.7	4452.96	4207.73	1710.62	1552.85	1356.34	1570.66	1562.57	9317.73	3730.1	3719.05	4037.01
POS	M260T295	[M+H]+	D-glucosamine 6-phosphate	0.422439	0.0918702	1.85728e-06	260.044	295.282	HMDB0001254	C00352	Organic oxygen compounds	Organooxygen compounds	Carbohydrates and carbohydrate conjugates	956.92	872.504	1195.4	3955.56	2869.17	2819.83	31273.7	19393.6	19263	18846	22389.1	26739.7	4820.06	4777.76	5427.14
POS	M458T331	[M+H-H2O]+	D-leucinamide, n-[(phenylmethoxy)carbonyl]-l-leucyl-n-[(1s)-1-formyl-3-methylbutyl]-	0.449796	5.64214	0.0129254	458.307	331.11			Organic acids and derivatives	Carboxylic acids and derivatives	Amino acids, peptides, and analogues	38150	14544.9	25248.8	75911.5	37740.5	18095.3	19701.3	2180.48	3757.33	3830.27	1548.07	6147.7	29604.4	34982	35156.5
POS	M236T354	[M+H-H2O]+	D-neopterin	0.497728	3.10651	1.79279e-05	236.091	353.894	HMDB0000845	C05926	Organoheterocyclic compounds	Pteridines and derivatives	Pterins and derivatives	45839.9	31331	30078.8	31391.9	35673.7	30512.8	6746.63	7736.95	13089.6	18531.8	9650.81	10179.3	33009.6	32954.9	32023.8
POS	M116T538	[M+H-NH3]+	D-ornithine	2.17053	1.71958	0.1993	116.07	537.931	HMDB0003374	C00515	Organic acids and derivatives	Carboxylic acids and derivatives	Amino acids, peptides, and analogues	2.88052e+06	2.65806e+06	726956	1.29433e+06	3.4765e+06	417871	178777	1.30751e+06	1.40852e+06	1.94345e+06	461771	1.36105e+06	1.71392e+06	756721	1.70755e+06
POS	M147T476	(M+NH4)+	D-Pipecolinic acid	0.396059	0.508644	5.86824e-05	147.112	476.485						20805.6	25638.9	25274.7	26370.6	22078.2	27565.5	43468.5	41712.8	63242.2	53284	46164.1	42574.2	37927	37986.7	36179.6
POS	M497T409	[2M+H]+	Dapsone	0.864583	7.91118	4.25506e-05	497.146	408.535	HMDB0014395	C07666	Benzenoids	Benzene and substituted derivatives	Benzenesulfonyl compounds	78817.4	113601	108140	104344	50667.3	61022.4	8076.74	6816.7	16680.2	13119.3	11019.6	9586.53	48570	52647.7	48589.8
POS	M965T178	[M+Na]+	Deacetyllanatoside c	0.0380477	0.60913	0.671023	965.449	178.255	HMDB0015211	C12669	Lipids and lipid-like molecules	Steroids and steroid derivatives	Steroid lactones	4217.2	104.225	3977.76	3757.64	3757.64	52.495	584.806	356.766	689.101	632.139	23299.5	486.241	2027.05	2032.86	1419.46
POS	M661T348	[M+Na]+	Decahydrogambogic acid	0.0418215	1.30891	0.680528	661.363	348.452			Organoheterocyclic compounds	Benzopyrans	1-benzopyrans	582.421	54.2388	4587.67	2465.12	653.638	663.472	2103.67	82.2268	1353.43	2753.11	328.014	260.527	1603.42	1593.89	1766.49
POS	M400T48	[M+H]+	Demissidine	0.434425	1.533	0.0166443	400.377	47.855			Lipids and lipid-like molecules	Steroids and steroid derivatives	Steroidal alkaloids	74652.8	40186.9	71914.6	42991.1	52259.6	41235.5	34426.1	38628.4	30752.9	33490.8	39200	34356.9	90128.1	95086.9	95052.9
POS	M511T396	[M+Na]+	Dendroamide a	0.20403	0.268884	0.0114553	511.104	396.002						4234.14	3134.46	2484.54	2131.08	1902.8	1671.49	5876.62	4976.56	12126.8	8645.77	19616.2	6621.25	7255.86	6550.12	6298.2
POS	M252T158	[M+H]+	Deoxyadenosine	0.690453	4.97159	2.03401e-05	252.133	158.346	HMDB0000101	C00559	Nucleosides, nucleotides, and analogues	Purine nucleosides	Purine 2'-deoxyribonucleosides	61387.7	46151.9	80690.7	73292.4	50095.3	43371.9	12316.2	8223.38	12200.8	12492.5	14006.7	12163.9	3876.16	3880.06	3481.44
POS	M355T136_2	[M+H-H2O]+	Deoxycorticosterone acetate	0.709921	6.15161	0.000800465	355.244	135.536		C14554	Lipids and lipid-like molecules	Steroids and steroid derivatives	Pregnane steroids	59511.1	101180	81406.4	67336.2	61143.7	17294	9603.99	8084.38	12476.4	13509.9	9392.95	9984.19	48608.4	53737.3	53855.5
POS	M379T277	[M+Na]+	Derrusnin	0.685688	0.528005	0.0515351	379.063	277.045			Phenylpropanoids and polyketides	Isoflavonoids	Isoflav-3-enes	59564	312838	229437	156205	79386.2	134075	128409	254956	461121	314552	446678	234236	297242	296934	199980
POS	M561T153	[M+H]+	Desferrioxamine	0.318613	18.675	2.61932e-07	561.339	153.39	HMDB0014884	C06940	Organic acids and derivatives	Carboxylic acids and derivatives	Carboxylic acid derivatives	9728.24	9282.39	13963.2	10813.6	10194.8	8263.66	761.214	118.081	454.767	467.834	1004.99	526.231	7518.25	7473.8	6587.9
POS	M625T336	[M+K]+	Desferrioxamine d2	0.238757	12.6686	2.07744e-05	625.313	336.119						6427.08	4013.33	8780.89	6324.14	4366.09	7897.74	870.336	346.428	323.026	752.623	347.59	344.493	4323.3	4474.38	4320.54
POS	M468T269_2	[M+Na]+	Desmethylcerivastatin	0.155197	4.31483	0.00254709	468.239	269.255			Organoheterocyclic compounds	Pyridines and derivatives	Phenylpyridines	5283.44	2999.07	5141.69	3384.61	2190.68	1321.84	1043.24	496.678	932.378	778.289	869.248	589.802	3619.08	3484.97	3501.59
POS	M495T344	[M+Na]+	Dfplnnh	0.445802	0.198223	0.0372562	495.131	344.349			Lipids and lipid-like molecules	Steroids and steroid derivatives	Pregnane steroids	17277.9	9791.56	5313.03	4285.11	7012.95	9249.68	16737.7	16303	110093	35831.1	60964.5	27094.8	18789.6	20827	18577.7
POS	M613T35_2	[M+H]+	Di-.gamma.-linolenin (6c,9c,12c)	0.680133	0.207556	1.10898e-06	613.481	35.127			Lipids and lipid-like molecules	Fatty Acyls	Lineolic acids and derivatives	24862	10622.5	10074.9	14087.3	8687.02	17536	64510.7	57748.3	69239.7	70731.8	89930.7	61557.1	46674.7	46023.6	46673.6
POS	M115T258_2	[M+H]+	Diallyl sulfide	0.150846	0.624963	0.0948079	115.053	258.1	HMDB0036491	C08370				14400.8	11571.9	15087.8	15005.3	8991.48	12123.6	17967.9	14717.3	15411.9	40751.6	17388.9	17259.2	12787.4	12767.1	12319.8
POS	M179T217_1	[M+H]+	Diallyl trisulfide	0.116413	0.704862	0.0354959	179.019	217.001	HMDB0031154					11523.1	7099.52	18017	9084.89	12180.4	7252.05	13751.4	15655.8	13504.5	19238.6	14868.8	15420	16219.4	15436.5	15440.8
POS	M279T34	[M+H]+	Dibutyl phthalate	0.0643295	0.919726	0.121265	279.158	33.933	HMDB0033244	C14214	Benzenoids	Benzene and substituted derivatives	Benzoic acids and derivatives	35930	31303.7	25556.9	30878.7	27413.6	31213.6	32366.8	32552.2	32942.3	32172.6	35710.3	32463.3	38087.4	38063.1	41984.8
POS	M555T386_2	[M+H]+	Didansyl-1,4-diaminobutane	0.437038	8.34371	0.00312985	555.187	385.587			Benzenoids	Naphthalenes	Naphthalene sulfonic acids and derivatives	15281.5	36036.2	42165.7	10523.3	19720.6	15335.4	2884.63	1290.02	3716.1	5282.12	752.448	2741.44	13924.3	14404.7	14391.2
POS	M617T439	[M+Na]+	Didymin	0.767438	62.5269	0.000247141	617.167	438.735			Phenylpropanoids and polyketides	Flavonoids	Flavonoid glycosides	51778.3	79809.5	107031	40198.9	35967.4	56914.7	734.451	372.681	1450.46	711.763	2223.56	451.707	22979.1	24239.9	22955.4
POS	M70T259	(M+H-2H2O)+	Diethanolamine	0.36858	1.02277	0.951316	70.0647	258.759	HMDB0004437	C06772	Organic nitrogen compounds	Organonitrogen compounds	Amines	148202	50996.6	115543	284384	184037	374128	221705	400318	113480	55907.1	139613	200506	80124.8	71239.1	73441.7
POS	M135T252	[M+H-C9H10O]+	Diethylstilbestrol	0.0208368	0.842045	0.254117	135.091	251.54		C07620				9879.14	9266.1	10802.8	6738.25	6323.28	8362.81	12601.3	7802.29	7621.03	14012	10813	8159.43	10347.2	10784.7	10342.7
POS	M304T277	[M+H-CH6O]+	Dihydroberberine	0.554262	5.54832	0.00612381	304.099	276.518	HMDB0033524					53599.2	89958.6	51559	20783.6	20606.3	34394.6	7926.67	8366.47	8594.98	7578.54	7695.91	8663.26	47677	47696.5	45353.9
POS	M353T137	[M+Na]+	Dihydroconiferyl dihydro-p-coumarate	0.0333828	0.764403	0.303602	353.12	137.315			Benzenoids	Phenols	Methoxyphenols	4289.5	3118.27	4551.59	4962.96	3950.65	5556.68	491.014	5047.09	5891.61	7201.3	6682.23	9262.32	7049.43	7208.46	7053.6
POS	M613T195	[M+H]+	Dilinolenin (9c,12c,15c)	0.184871	0.235188	0.00353252	613.48	195.464			Lipids and lipid-like molecules	Fatty Acyls	Lineolic acids and derivatives	266.212	3037.4	24.7787	3482.8	3482.8	21.1807	2648.23	4979.4	9730.57	9441.07	10633.5	6426.51	3034.53	2863.31	2862.62
POS	M195T192	[M+H]+	Dimethyl phthalate	0.147318	1.21829	0.0432573	195.086	192.368		C11233	Benzenoids	Benzene and substituted derivatives	Benzoic acids and derivatives	6891.96	9007.64	10258.5	6837.61	6610.18	7562.04	5938.11	6287.33	6608.24	6561.54	6616.88	6704.52	6518.29	6721.38	6690.11
POS	M227T373	(2M+K)+	Dimethyl sulfone	0.185023	0.171953	2.12901e-08	226.983	373.186	HMDB0004983	C11142	Organosulfur compounds	Sulfonyls	Sulfones	779.562	654.314	569.709	1367.96	944.118	617.117	5120.94	4703.49	4108.87	5337.95	4186.97	5228.54	4017.4	3960.48	3961.09
POS	M164T114	(M+H)+	Dimethylaminopurine	0.378584	2.51949	0.000583532	164.091	113.916						29639.7	30027.9	19784.8	16852.1	15688.8	30337	8851.93	8906.7	10367	10476.3	10031.9	7857.82	23794.7	23798.3	24124.2
POS	M391T34_2	[M+H]+	Dioctyl phthalate	0.124198	0.907603	0.418159	391.283	34.437		C14227	Benzenoids	Benzene and substituted derivatives	Benzoic acids and derivatives	26131.1	27627.4	23742	36970.7	27687.4	32844.2	38967.8	32092.4	26357.4	23132.6	30648.4	41620.3	35402.1	32992.5	32971.2
POS	M415T152_2	[M+H]+	Diosgenin	0.617591	4.19773	7.22563e-05	415.32	152.028		C08898	Lipids and lipid-like molecules	Prenol lipids	Triterpenoids	63624	41990.2	59221	49083.4	43262.9	37604.5	8302.2	5336.94	5425.52	15670.3	29902.4	5587.81	37920.4	39048.9	39061.5
POS	M858T182	[M+Na]+	Dirithromycin	0.401415	0.0384866	0.000495643	857.512	182.268			Organic oxygen compounds	Organooxygen compounds	Carbohydrates and carbohydrate conjugates	699.189	329.141	1091.11	1250.15	235.307	1373.16	16518.1	26443.4	25959.8	8645.71	36621.7	15156.5	6939.6	6968.04	6542.77
POS	M176T334	[M+H]+	Dl-.alpha.-aminopimelic acid	0.994898	7.18192	5.28438e-05	176.091	333.639	HMDB0034252		Organic acids and derivatives	Carboxylic acids and derivatives	Amino acids, peptides, and analogues	145771	55899.5	134907	152660	149003	97952.4	14692.3	12826.1	20286.2	23407	14249.2	17045.6	78696.6	80376.3	78695.9
POS	M101T374	(M+H-H2O)+	DL-2,4-Diaminobutyric acid	0.74614	0.078408	4.22484e-09	101.07	374.027						15361.8	2439.55	2210.54	3751.65	2856.78	5311.79	70078.6	64711.4	64556.8	59416	70295.1	78197.4	41028.3	41609.6	41608.7
POS	M164T514	[M+H]+	Dl-ethionine	0.935614	0.296143	0.00696955	164.073	513.984			Organic acids and derivatives	Carboxylic acids and derivatives	Amino acids, peptides, and analogues	42238.6	15851	124239	55403.7	35122.2	90454.3	125445	121307	129218	357264	229613	263955	138760	153663	139276
POS	M102T515	(M+H-H2O)+	DL-Homoserine	0.834648	0.450755	0.0662109	102.054	514.608						201716	102076	161685	95122.3	110619	134240	282198	458173	110340	584108	113953	238135	254677	229693	229776
POS	M147T549	[M+H]+	DL-Lysine	0.638432	1.28528	0.501717	147.112	548.732	HMDB0142894	C16440	Organic acids and derivatives	Carboxylic acids and derivatives	Amino acids, peptides, and analogues	60938.4	186676	468851	376625	43857.3	278540	204322	112596	258415	84881.6	219194	221896	375073	375411	398822
POS	M291T205	[2M+H]+	Dl-norleucine methyl ester	0.187123	6.86634	0.0547007	291.227	204.677			Organic acids and derivatives	Carboxylic acids and derivatives	Amino acids, peptides, and analogues	10013.3	16909.4	418.972	2185.59	5687.19	3086.31	925.994	859.947	827.336	1194.88	908.741	861.151	11654.7	11653.9	11461.1
POS	M231T115_1	[2M+H]+	DL-proline	0.785334	12.8846	0.0882292	231.133	114.918	HMDB0000162	C00148	Organic acids and derivatives	Carboxylic acids and derivatives	Amino acids, peptides, and analogues	275150	17566.3	37561.8	32787.5	120518	22477.7	10089.5	6853.32	1165.11	7042.85	6073.73	8051.92	56156.9	79944.6	79680.4
POS	M120T353_1	[M+H]+	DL-threonine	0.619208	0.512642	0.00338387	120.065	353.247	HMDB0000167	C00188	Organic acids and derivatives	Carboxylic acids and derivatives	Amino acids, peptides, and analogues	71584.1	66292.6	94206.2	58327.2	70810	58942.5	119615	122713	122098	216423	102022	136732	113402	110643	110700
POS	M118T300	[M+H]+	DL-valine	0.289792	1.01469	0.933502	118.085	300.051	HMDB0000883	C00183	Organic acids and derivatives	Carboxylic acids and derivatives	Amino acids, peptides, and analogues	195855	201768	231215	109151	126708	108626	232974	109211	150622	164705	150701	151023	162758	162751	159189
POS	M195T119	[M+H-2H2O]+	Dodecanedioic acid	0.466167	2.20525	0.00769648	195.137	119.431	HMDB0000623	C02678	Lipids and lipid-like molecules	Fatty Acyls	Fatty acids and conjugates	39443.4	42029.2	71224.4	42100.9	28306.1	29336.6	21575.9	29979.7	19152.8	18618	15518.3	9627.93	27501.4	27804.1	27830.5
POS	M198T38_1	[M+H-C7H13NO2]+	Dodecanoic acid, 12-[[(cyclohexylamino)carbonyl]amino]-	0.395581	1.07147	0.173474	198.184	37.678			Lipids and lipid-like molecules	Fatty Acyls	Fatty acids and conjugates	115998	103440	100450	109362	116831	121191	109649	108630	89085.1	95493.2	107131	112778	107469	106956	108289
POS	M379T438	[M+H-C6H15NO4]+	Doxorubicin	0.316905	4.4206	0.00224961	379.083	438.214	HMDB0015132	C01661				9671.34	24354.2	18848	11896	8255.68	9654.01	3256.4	2649.36	3347.51	3433.66	2969.04	3047.2	12373.1	12281.5	12280.8
POS	M557T503	[M+H]+	Dronedarone	0.354683	8.132	4.66568e-05	557.291	502.909			Organic oxygen compounds	Organooxygen compounds	Carbonyl compounds	17767.4	14840.9	20324.2	11777.5	8970.08	11219.5	1520.23	726.524	3690.74	1748.45	2288.59	465.649	10957.6	11947.4	10957.7
POS	M143T336	[M+H]+	Ectoine	0.162287	0.632197	0.0154272	143.081	336.114		C06231	Organic acids and derivatives	Carboxylic acids and derivatives	Amino acids, peptides, and analogues	13619	12320.6	8993.65	15973.1	9404.11	14031.5	25273.9	15795.1	26159.8	19864.4	12223.5	18276.2	23533.6	27024.4	23216.3
POS	M166T299	[M+H-NH3]+	Eflornithine	0.485468	0.424666	0.000337411	166.057	299.028		C07997	Organic acids and derivatives	Carboxylic acids and derivatives	Amino acids, peptides, and analogues	34875.2	16543.7	33854.3	22986.7	12657.4	26082.9	58708.6	39561.8	46564.9	72550.6	64621.6	64147.5	53671.5	53019.5	52943
POS	M765T257	[M+Na]+	Eleutheroside e	0.280449	0.155667	0.000386724	765.256	256.533		C20786				3669.98	512.313	2832.91	1619.94	1284.35	1473.05	12584.9	9672.81	7826.14	13356	9013.32	20732.3	9101.58	9334.6	9100.63
POS	M399T28_2	[M+Na]+	Enalapril	0.0888318	1.64342	0.0352146	399.177	28.142	HMDB0014722	C06977	Organic acids and derivatives	Carboxylic acids and derivatives	Amino acids, peptides, and analogues	2421.72	2126.35	1829.45	2867.85	2971.03	2288.03	733.401	1104.38	1616.19	493.229	2595.85	2282.72	1172.46	1167.36	1242.16
POS	M503T180	[M+K]+	Enhydrin	0.0913595	0.565545	0.0553701	503.114	179.731		C09405	Lipids and lipid-like molecules	Prenol lipids	Terpene lactones	2476.51	3136.57	4585.95	4151.94	2896.02	2008.3	2266.26	4023.62	7325.78	4470.16	6435.48	9525.99	8974.65	7940.74	7817.31
POS	M597T432	[M+H]+	Eriodictyol 7-o-neohesperidoside	0.254465	2.89153	0.00269351	597.16	432.082		C09805	Phenylpropanoids and polyketides	Flavonoids	Flavonoid glycosides	9213.53	11237.6	14756.9	7537.77	8095.54	9810.74	1223.05	1453.23	6302.02	2300.65	8522	1174.82	3827.73	3816.92	3342.44
POS	M749T457	[M+H]+	Erioglaucine	0.0632273	0.718311	0.0170206	749.172	456.735	HMDB0032280		Benzenoids	Benzene and substituted derivatives	Phenylmethylamines	3814.7	2654.45	3531.98	3468.04	2590.29	3538.49	4663.7	3162.07	5808.65	4919.74	3664.44	5064.77	2210.07	1963.62	2201.55
POS	M338T37	[M+H]+	Erucamide	1.14037	1.01332	0.937826	338.341	37.042			Lipids and lipid-like molecules	Fatty Acyls	Fatty amides	543545	770925	961252	1.32012e+06	1.1343e+06	733910	1.03619e+06	1.12447e+06	966307	722240	1.02512e+06	517880	595911	607583	471254
POS	M145T417	(M+Na)+	Erythritol	0.893313	0.118567	5.82678e-11	145.049	417.089	HMDB0002994/HMDB0094689	C00503	Organic oxygen compounds	Organooxygen compounds	Carbohydrates and carbohydrate conjugates	15788.1	9006.89	20399.5	8729.33	8334.86	10842	101522	97663.6	112088	95486.5	104988	104787	47246.6	46913.1	47248.6
POS	M132T146	M+	Ethyl 3-hydroxybutyrate	0.056881	0.612828	0.235763	132.081	146.113						2473.6	2044.38	2473.09	3077.62	2642.16	2736.88	1245.04	2375.9	6418.19	7785.39	6768.74	614.014	3161.24	3019.83	3161.47
POS	M119T130	[M+H]+	Ethyl methoxyacetate	0.393982	4.21933	1.66136e-05	119.069	129.832			Organic acids and derivatives	Carboxylic acids and derivatives	Carboxylic acid derivatives	24092.6	14535.9	26988.5	18073.3	16574.7	17987.9	4586.24	4529.54	4412.06	5096.12	4763.42	4639.12	13891.8	13891.6	13716.3
POS	M338T145_1	[M+H]+	Famotidine	0.0623533	0.956976	0.799188	338.053	145.085	HMDB0001919		Organoheterocyclic compounds	Azoles	Thiazoles	13418.9	9651.01	13080.5	10152.9	9360.16	7888.54	9818.02	9430.6	9511.45	18993.5	9193.01	9462.74	12082.3	11684.4	11681.9
POS	M275T261	[M+H]+	Famotidine acid methyl ester	0.698213	0.144405	2.76137e-06	275.06	261.215			Organoheterocyclic compounds	Azoles	Thiazoles	12051.1	8489.5	8091.93	1564.21	9126.73	19415.9	74463.1	68246.6	52401.9	82887.6	49615.6	79153.2	44555.5	44707.9	49180.1
POS	M154T112	[M+H-C15H24]+	Farnesylthiosalicylamide	0.409929	2.28144	0.00567227	154.049	112.352			Lipids and lipid-like molecules	Prenol lipids	Sesquiterpenoids	26293.2	33698.1	27694.4	35118.6	26827.5	37918.3	36231.6	7417.19	9036.09	13147.4	7813.27	8561.3	20773.9	23425.9	23440.6
POS	M671T491	[2M+H]+	Fenamiphos sulfone	0.270123	0.464344	0.079509	671.198	490.728			Benzenoids	Benzene and substituted derivatives	Benzenesulfonyl compounds	24728.2	20009.9	27128.4	8852.22	4611.89	5727.83	13298.9	16201.4	50123.4	29401.2	62476.8	24599.8	26537.9	30427	26463.3
POS	M312T49	[M+H]+	Feruloyl dehydrotyramine (isomer of 1654)	0.431276	3.03046	0.0062762	312.123	48.709			Phenylpropanoids and polyketides	Cinnamic acids and derivatives	Hydroxycinnamic acids and derivatives	18233.6	12300.3	52611.7	31349.8	30316.4	33794.1	9569.65	5751.57	9818.84	12767.7	10252.8	10776.4	14195.5	14140.4	15480.9
POS	M535T485	[M+H]+	Flavone base + 4o, o-malonylhex	0.107278	0.620495	0.21318	535.106	484.574			Phenylpropanoids and polyketides	Flavonoids	Flavonoid glycosides	4917.17	6120.39	6407.73	5440.71	14372.9	15355.7	10418.7	8127.74	22488.2	5302.65	27142.9	11314.4	19103.5	14027.1	13976.9
POS	M415T139	[M+H]+	Flecainide	0.206956	0.374955	2.63093e-05	415.135	138.547	HMDB0015326	C07001	Benzenoids	Benzene and substituted derivatives	Benzoic acids and derivatives	4421.63	3450.98	4487	890.335	3457.24	3872.07	7589.31	8088.16	8184.22	11002.6	9624.56	10395.7	7001.79	7389.09	7396.29
POS	M423T297	[M+H]+	Fludrocortisone	0.212392	3.65724	0.00661965	423.219	296.901		C07004	Lipids and lipid-like molecules	Steroids and steroid derivatives	Pregnane steroids	7590.37	7591.74	13059.6	6506.03	4243.23	4266.03	3709.41	3709.41	210.667	399.225	89.6563	3709.41	4709.49	5074.58	5095.25
POS	M364T286	[M+H]+	Flufenacet	0.382397	0.379958	0.00478888	364.071	286.255		C18731	Benzenoids	Benzene and substituted derivatives	Anilides	13917.8	12668.5	12144.8	26830.5	10803.9	14530.7	28821	34711.4	69021.9	29167.7	46530.1	30974.9	15975.2	20735.4	15361.6
POS	M477T485	[M+H-H2O]+	Flumethasone pivalate	0.234541	11.9925	2.42902e-05	477.265	484.953	HMDB0014801		Lipids and lipid-like molecules	Steroids and steroid derivatives	Pregnane steroids	7088.99	7126.79	8306.97	3655.48	4678.97	4872.51	768.269	242.415	553.963	434.166	692.874	287.659	5492.27	5489.66	5685.1
POS	M316T260	[M+H]+	Flusilazole	0.646562	7.65007	0.0388786	316.1	259.896	HMDB0039815	C18733	Benzenoids	Benzene and substituted derivatives	Halobenzenes	116741	157406	96353.5	11293.5	14729.3	21036.2	12057.8	5379.1	11818.4	7741.39	8783.81	8801.84	55464	56657.9	56675.9
POS	M607T345	[M+H]+	Fulvestrant	0.111309	1.84886	0.0205935	607.319	344.981			Lipids and lipid-like molecules	Steroids and steroid derivatives	Estrane steroids	3200.88	2328.58	2991.93	3225.55	2270.57	3152.93	3000.65	745.629	1136.86	2804.8	439.813	1159.27	3224.28	3277.18	3166.69
POS	M1004T334	[M-H2O+H]+	Furostane base -2h + 1o, o-hex, o-pen-pen-dhex	0.0965517	0.559638	0.511264	1003.51	333.655			Lipids and lipid-like molecules	Steroids and steroid derivatives	Steroidal glycosides	282.241	12026.7	214.974	11403.1	11403.1	11403.1	4220.65	3500.4	6038.13	7571.18	57199.6	4976.13	9341.98	9341.71	9427.54
POS	M1048T316	[M-H2O+H]+	Furostane base -2h + o-hex, o-hex-hex-dhex	0.137102	0.245235	0.454631	1047.53	315.533	HMDB0039482		Lipids and lipid-like molecules	Steroids and steroid derivatives	Steroidal glycosides	44.949	9397.85	130.205	8933.38	34.9459	280.673	218.776	279.026	1050.62	531.921	74107.4	563.273	4545.9	4743.43	4741.23
POS	M403T426	[M+H]+	Gamabufotalin	0.370424	7.72826	2.39472e-06	403.253	426.114		C16962	Lipids and lipid-like molecules	Steroids and steroid derivatives	Steroid lactones	12054	11684.7	20254.5	17765.2	14755.4	15012.4	2843.1	699.819	2873.01	1897.95	1733.32	1795.86	10481.2	10275.2	10275.6
POS	M603T253	[M+H]+	Garcinol	0.16431	8.87043	0.00011372	603.346	253.259		C09929	Lipids and lipid-like molecules	Prenol lipids	Monoterpenoids	2531.07	1386.91	4015.08	4555.01	3246.85	3737.03	690.322	313.615	405.63	281.684	261.831	242.07	2150.02	2013.21	2150.08
POS	M497T160	[M+H]+	Geneticin	0.0421436	0.582585	0.135823	497.275	160.12		C17703	Organic oxygen compounds	Organooxygen compounds	Carbohydrates and carbohydrate conjugates	1219.39	787.929	1135.43	873.39	707.268	696.155	3373.34	963.548	1162.88	1797.81	850.558	1154.49	786.498	781.189	641.741
POS	M573T160	[M+Na]+	Genipin-gentiobioside	0.128808	0.21587	2.71157e-07	573.192	159.628		C16965	Lipids and lipid-like molecules	Prenol lipids	Terpene glycosides	505.737	573.872	702.359	383.802	507.585	591.33	2276.89	2104.73	2686.21	2973.04	2167.73	2914.77	720.295	730.56	719.865
POS	M411T288	[M+Na]+	Geniposide	0.842838	16.2105	0.00927729	411.105	287.868		C09781	Lipids and lipid-like molecules	Prenol lipids	Terpene glycosides	89959.2	199827	146747	27773.9	59177.4	40139.2	3049.69	8140.31	3638.82	12549.9	2950.95	4439.27	43304.6	43393.4	36605
POS	M369T171	[M+Na]+	Gibberellic acid	0.108219	1.38844	0.0655022	369.115	170.969	HMDB0003559	C01699	Lipids and lipid-like molecules	Prenol lipids	Diterpenoids	4720.83	3600.66	4249.45	3990.85	2167.31	4174.2	1934.27	1814.28	3504.65	2791.01	4093.36	2358.08	3317	2952.66	3309.74
POS	M567T346_1	[M+H]+	Ginkgetin	0.233982	0.308093	0.0835679	567.152	345.622	HMDB0033762	C10048	Phenylpropanoids and polyketides	Flavonoids	Biflavonoids and polyflavonoids	6023.92	7196.77	7006.97	3561.76	5894.66	5656.32	7130.04	4191.95	47033.4	13018.9	32081.4	11251.2	10702.2	13727.6	10889.4
POS	M407T250	[M+H-H2O]+	Ginkgolide b	0.219531	0.412441	0.185965	407.151	250.054		C07602				5647.01	17609.9	12028.2	2471.25	7837.58	5102.77	2289.37	28979.6	2738.02	3399.19	43465.7	42046.9	6732.67	6732.52	6455.79
POS	M1110T329	[M+H]+	Ginsenoside-rb1	0.0741637	1.21381	0.293255	1109.59	329.229		C20713	Lipids and lipid-like molecules	Prenol lipids	Terpene glycosides	2528.36	1901.8	4233.86	3763.12	2299.57	5233.16	2740.67	2740.67	2740.67	2740.67	2740.67	2740.67	2432.73	2546.87	2432.28
POS	M432T447	[M+H]+	Gln-Glu-Arg	0.290941	4.37658	0.000795037	432.219	446.647			Organic acids and derivatives	Carboxylic acids and derivatives	Amino acids, peptides, and analogues	8038.88	7378.78	12397.8	19850.6	9705.29	15264.5	3446.66	1948.01	3092.26	2968.44	3095.66	2045.46	9728.64	8907.42	8748.75
POS	M304T494	[M+H]+	Glu-Arg	0.142222	0.884064	0.342145	304.161	493.97	HMDB0028813		Organic acids and derivatives	Carboxylic acids and derivatives	Amino acids, peptides, and analogues	345828	351911	437060	354682	236219	311418	262283	472723	382695	496558	344759	345249	471930	497833	471699
POS	M262T423	[M+H]+	Glu-Asn	0.686506	0.227164	4.47515e-05	262.103	423.2	HMDB0028814		Organic acids and derivatives	Carboxylic acids and derivatives	Amino acids, peptides, and analogues	20640.2	15105.8	20245.3	16827.3	12627.4	18757.4	71679.5	70790.7	61628.1	107452	51981.4	95181.3	41947.3	42698.3	41951.2
POS	M419T406	[M+H]+	Glu-Asp-Arg	0.112642	1.69981	0.00176343	419.187	406.381			Organic acids and derivatives	Carboxylic acids and derivatives	Amino acids, peptides, and analogues	2119.53	2295.45	3755.52	3168.04	2342.93	2505.34	1669.31	1626.13	1663.2	1696.21	1393.9	1473.96	2232.81	2278.97	2230.42
POS	M217T382	[M+2H]2+	Glu-Glu-Arg	0.669723	0.815559	0.04922	217.082	381.777			Organic acids and derivatives	Carboxylic acids and derivatives	Amino acids, peptides, and analogues	3.9552e+06	4.10152e+06	2.67213e+06	3.9419e+06	3.35231e+06	4.1772e+06	4.54956e+06	3.64814e+06	4.62435e+06	5.79148e+06	4.41711e+06	4.19029e+06	5.06891e+06	5.06891e+06	5.06068e+06
POS	M285T418	[M+H]+	Glu-His	0.0936531	0.802189	0.184193	285.119	418.035	HMDB0028821		Organic acids and derivatives	Carboxylic acids and derivatives	Amino acids, peptides, and analogues	86896.6	86095.8	103493	90212.8	69944	88347.5	96081.3	80874.5	112857	177320	103080	84233.7	88375.6	88359.1	85871.8
POS	M261T410	[M+H]+	Glu-Ile	0.162308	0.598407	0.0351389	261.144	409.751	HMDB0028822		Organic acids and derivatives	Carboxylic acids and derivatives	Amino acids, peptides, and analogues	11311.4	10615.4	8153.91	9779.15	8142.04	9507.66	23400.7	13819.7	5126.76	19665.9	19012.3	15079.1	6432.71	7012.09	7010.63
POS	M286T317	(M+CH3CN+H)+	Glu-Pro	0.104544	0.774574	0.244081	286.147	317.325						10185.7	2765.89	5418.78	4636.68	3770.21	3941.26	5701.31	4879.27	6962.34	7969.42	8194.48	5951.75	4168.75	5099.92	4564.8
POS	M249T404	[M+H]+	Glu-Thr	0.344349	0.195944	2.30972e-05	249.107	403.813	HMDB0028829		Organic acids and derivatives	Carboxylic acids and derivatives	Amino acids, peptides, and analogues	4389.92	3971.45	2757.06	3537.81	2606.86	4061.21	18830.9	18263.4	13706.2	25568.8	12282.5	20177.1	3614.13	3622.63	3472.83
POS	M405T433	[M+H]+	Glu-Thr-Arg	0.371233	6.4174	0.000434398	405.208	433.012			Organic acids and derivatives	Carboxylic acids and derivatives	Amino acids, peptides, and analogues	13985.9	9504.32	19281.7	30776.8	15650.5	20306.6	4204.61	3702.74	1864.3	2913.91	2873.03	1505.33	12793.4	13602.2	13340.4
POS	M334T334_2	[M+H]+	Glu-Trp	0.45507	0.674081	0.0434016	334.139	333.667	HMDB0028830		Organic acids and derivatives	Carboxylic acids and derivatives	Amino acids, peptides, and analogues	159261	115736	197512	121309	89063.4	128295	187467	127340	183730	305002	194528	205315	204221	196667	196615
POS	M162T259	(M+H-H2O)+	Glucosamine	0.212703	1.25807	0.36273	162.075	259.236	HMDB0001514	C00329	Organic oxygen compounds	Organooxygen compounds	Carbohydrates and carbohydrate conjugates	40491.9	44355.9	19710.8	18859.7	26480.4	32651.6	25018.4	25505.1	3507.53	41187	25187.4	24698.3	39577	47029.5	39554.1
POS	M315T445	[M+H]+	Glucovanillin	0.723521	0.113666	0.000221688	315.118	444.742		C19808	Organic oxygen compounds	Organooxygen compounds	Carbohydrates and carbohydrate conjugates	9448.72	6728.95	9267.23	7983.85	7545.67	9449.08	118005	83834	39597.4	56174.5	56614.8	89385.2	44248.8	44245.8	43676.6
POS	M182T341	[M+H]+	Glufosinate	0.224193	0.78976	0.0205911	182.044	340.521		C05042	Organic acids and derivatives	Carboxylic acids and derivatives	Amino acids, peptides, and analogues	111809	98755.9	109558	95147.2	87023.5	95351.7	120242	91499	130179	159214	128141	127468	120187	118781	118782
POS	M560T451	[M+Na]+	Glutamate conjugated cholic acid	0.394699	8.9242	0.000320702	560.312	451.318			Lipids and lipid-like molecules	Steroids and steroid derivatives	Bile acids, alcohols and derivatives	27413	9983.28	25617.8	17325.2	10857.6	18203	4044.68	607.825	1981.39	3810.85	1242.74	571.305	19736.5	19708.6	17762.4
POS	M347T297_2	[M+H]+	Gly-Asp-Arg	0.835582	17.5173	0.00263243	347.192	296.725			Organic acids and derivatives	Carboxylic acids and derivatives	Amino acids, peptides, and analogues	71597.3	89657.3	175971	53732	46190.6	59858.6	9357.55	2609.85	3994.74	5899.37	3419.39	3091.43	64714.8	64661.6	63144.9
POS	M361T454	[M+H]+	Gly-Glu-Arg	0.461175	5.08257	8.26615e-05	361.182	453.692			Organic acids and derivatives	Carboxylic acids and derivatives	Amino acids, peptides, and analogues	21559.7	19877.7	37720.9	34302.7	19948.6	26988.5	6454.92	5290.94	7807.43	3255.14	450.295	8299.74	20690.9	22651.7	20583.9
POS	M289T466	[M+H]+	Gly-Gly-Arg	0.569287	11.458	0.0164699	289.161	465.625			Organic acids and derivatives	Carboxylic acids and derivatives	Amino acids, peptides, and analogues	44467.6	44057	114086	35718.7	3172.63	39771.4	4496.94	1945.14	5781.3	6913.17	3012.61	2399.11	52336.7	45694.3	52424.2
POS	M270T296	[M+H]+	Gly-Gly-His	0.558716	29.0452	0.000215708	270.105	295.997			Organic acids and derivatives	Carboxylic acids and derivatives	Amino acids, peptides, and analogues	46640.5	29077.1	53640.4	20084.5	18352	35858.8	1958.12	540.264	1016.02	1800.85	754.471	941.874	24423.3	24423	22558.9
POS	M204T475	[M+H]+	Gly-Lys	0.477344	4.97077	5.60452e-05	204.133	474.928			Organic acids and derivatives	Carboxylic acids and derivatives	Amino acids, peptides, and analogues	25962.4	24779.9	43195.1	26236.4	20755.2	25394	8065.97	1873.63	6360.29	7137.07	5354.79	4668.43	23316.2	24916.2	25015.5
POS	M345T344	[2M+H]+	Gly-Pro	0.599999	16.8131	2.90303e-06	345.176	344.344			Organic acids and derivatives	Carboxylic acids and derivatives	Amino acids, peptides, and analogues	24672.8	33910.4	46847.4	48075.5	31147.5	39716.9	2779.94	1719.64	1776.3	1591.41	2699.6	2778.07	28443.7	28698.2	28440.1
POS	M244T407	[M+H]+	Gly-Pro-Ala	0.0411458	0.888202	0.240669	244.14	406.83			Organic acids and derivatives	Carboxylic acids and derivatives	Amino acids, peptides, and analogues	43585.8	31682.9	33108.6	42679.9	45372.5	39230.4	43134.6	37746.1	49126.3	40204.1	37489.7	57621.7	36244.1	36402.1	33423.5
POS	M329T325	[M+H]+	Gly-Pro-Arg	0.542441	20.5971	8.72535e-05	329.181	324.9			Organic acids and derivatives	Carboxylic acids and derivatives	Amino acids, peptides, and analogues	20269.2	26384.4	43282.9	50273.1	25393.5	27009.4	2770.59	1557.99	1744.85	1363.7	480.845	1433.47	34786.3	30153.8	34945.5
POS	M213T317	[M+2H]2+	Gly-pro-arg-pro-amide	0.238448	1.79961	0.108934	213.159	317.358			Organic acids and derivatives	Carboxylic acids and derivatives	Amino acids, peptides, and analogues	21362.2	16179.6	14195	9977.95	14979.9	15833.9	3420.06	1369.71	19085.9	4925.57	20532.9	2081.81	12057.5	9566.21	9765.46
POS	M301T492	[M+H]+	Gly-Pro-Lys	0.863341	4.92803	0.0014796	301.186	492.393			Organic acids and derivatives	Carboxylic acids and derivatives	Amino acids, peptides, and analogues	78928.5	95044.1	177624	72958.4	99451.5	60601.6	7457.55	19423.6	40894.3	25471.1	3664.23	21718.6	98927.9	92506.2	98732.7
POS	M239T295	[M+H]+	Gly-Tyr	0.242725	2.24869	0.0101535	239.101	295.42	HMDB0028853		Organic acids and derivatives	Carboxylic acids and derivatives	Amino acids, peptides, and analogues	14414.7	9762.01	19727.9	9272.5	8038.15	9109.3	8435.34	3625.27	5050.01	2127.46	6994.99	5040.48	10316.6	10147.2	10140.8
POS	M157T265	(M+H-H2O)+	Gly-Val	0.17735	0.438001	0.0217025	157.096	264.893						7719.22	2510.83	4878.67	5481.01	3123.75	3079.96	11544.9	17956.2	5391.62	5518.86	8495.36	12265.2	4978.01	4135.15	4057.69
POS	M303T422	[M+H]+	Gly-Val-Lys	0.821989	17.15	5.43652e-07	303.202	421.656			Organic acids and derivatives	Carboxylic acids and derivatives	Amino acids, peptides, and analogues	66588.4	74451.3	89501.7	74392.7	46833.4	64746	2150.33	1859.6	7173.94	4787.07	5655.21	2660.34	71244.8	71233.6	67753.3
POS	M91T296	[M+H]+	Glyceraldehyde	0.585135	0.535307	4.69277e-05	91.0205	296.024	HMDB0001051	C02154	Organic oxygen compounds	Organooxygen compounds	Carbohydrates and carbohydrate conjugates	68860.7	70516.9	83344	46368.7	38600.1	54522	115842	104770	120687	122965	110869	101511	98419.7	98421.1	95395.4
POS	M93T232	[M+H]+	Glycerol	0.811029	17.8991	0.00177909	93.0691	231.796	HMDB0000131	C00116	Organic oxygen compounds	Organooxygen compounds	Carbohydrates and carbohydrate conjugates	82360.2	147953	61022.7	24309.8	112446	56195.7	1872.05	2347.22	4112.57	13232.7	2701.58	2790.37	72824.5	73414	72814.4
POS	M454T166_2	[M+H]+	Glycerophospho-n-palmitoylethanolamine	0.240756	6.98447	0.00994529	454.291	165.842			Lipids and lipid-like molecules	Glycerophospholipids	Glycerophosphoethanolamines	15859.1	7439.9	3428.25	5652.32	3358.62	6490.2	890.624	512.218	772.892	865.362	866.446	2138.5	5154.5	5151.04	4980.77
POS	M104T290_2	[M+H-C3H7O5P]+	Glycerophosphocholine	2.70453	0.85833	0.105683	104.107	290.367	HMDB0000086	C00670	Lipids and lipid-like molecules	Glycerophospholipids	Glycerophosphocholines	1.97132e+07	1.60817e+07	2.63298e+07	2.74515e+07	2.17973e+07	2.50722e+07	2.47143e+07	2.20266e+07	2.60657e+07	2.92969e+07	2.85724e+07	2.82908e+07	2.41691e+07	2.0837e+07	2.41826e+07
POS	M787T442	[M+Na]+	Glycine, n,n'-[1,2-ethanediylbis(oxy-2,1-phenylene)]bis[n-[2-[(acetyloxy)methoxy]-2-oxoethyl]-, 1,1'-bis[(acetyloxy)methyl] ester	0.071715	1.09976	0.644274	787.211	442.173			Organic acids and derivatives	Carboxylic acids and derivatives	Amino acids, peptides, and analogues	4001.41	4941.15	4732.95	4101.18	3270.43	4826.87	3200.06	566.684	5359.04	5790.22	4836.08	3774.92	4730.62	4808.27	4725.88
POS	M488T337	[M+Na]+	Glycocholate	0.25293	3.26717	0.018619	488.317	337.368	HMDB0000138	C01921	Lipids and lipid-like molecules	Steroids and steroid derivatives	Bile acids, alcohols and derivatives	7395.93	4795.86	9935.55	20129.6	20688.6	8421.62	4554.68	2020.14	3307.23	7977.44	1692.02	2292.17	9211.21	10063.7	9205.1
POS	M504T424	[M+K]+	Glycocholic acid	0.157129	1.69708	0.140527	504.266	423.973	HMDB0000138	C01921	Lipids and lipid-like molecules	Steroids and steroid derivatives	Bile acids, alcohols and derivatives	4521.17	5788.09	9049.39	11551.2	6767.72	5649.55	10475.1	1466.66	1935.53	7214	2140.13	2298.95	8476.53	10237.5	8520.58
POS	M519T348	[M+H-H2O]+	Gomisin c	0.573998	34.7472	0.0241055	519.178	347.53		C10881	Phenylpropanoids and polyketides	Tannins	Hydrolyzable tannins	85605.4	110439	12471	19432.2	17418.1	31833.9	1090.54	1053.46	1405.61	1366.45	1724.83	1336.71	55470.3	55288.8	52920.2
POS	M60T205	[M+H]+	Guanidine	0.652657	21.7737	1.49151e-05	60.0805	204.696	HMDB0001842	C17349	Organic nitrogen compounds	Organonitrogen compounds	Guanidines	62353.4	59273.3	27196.4	34754.7	49126.1	42378	2344.59	2389.08	1676.55	2208.49	1885.04	2129.9	63923.9	63923.2	64433.6
POS	M284T173	(M+H)+	Guanosine	0.0955881	1.36547	0.0909607	284.096	173.02	HMDB0000133	C00387	Nucleosides, nucleotides, and analogues	Purine nucleosides		5699.68	3348.6	3949.15	2029.62	4027.35	5539.83	3185.14	3293.32	2717.78	2312.87	3169.65	3332.78	2824.77	3073.16	2282.39
POS	M628T185	[M+Na]+	Guanosine 5'-diphosphoglucose	0.579573	0.0196125	0.00120827	628.064	184.844			Nucleosides, nucleotides, and analogues	Purine nucleotides	Purine nucleotide sugars	993.081	772.68	1020.91	837.393	672.116	1100.02	33595.8	22065.6	37765.8	88374.8	61694.2	31644.1	21681.8	19060.2	18239.8
POS	M727T422	[2M+H]+	Guanosine 5'-monophosphate	0.194514	0.473194	0.00709209	727.119	422.158	HMDB0001397	C00144	Nucleosides, nucleotides, and analogues	Purine nucleotides	Purine ribonucleotides	11375.6	2670.01	3665.41	1825.38	2869.19	7801.73	10825.1	9710.81	11783.4	10569.4	12741.5	8206.98	12510.4	11955.3	11046.8
POS	M103T334	[M+H]+	Guanylurea	0.270583	1.33475	0.0111821	103.053	333.629						22304.3	22897.4	23755.6	20392.4	17805.6	19013.4	15780.2	12729.8	16167.4	21932.9	15580.3	12335.1	19825.7	19821.4	20248.8
POS	M437T257_2	[M+H]+	Hc toxin	0.362126	4.96645	0.000220915	437.235	256.716		C15676	Organic acids and derivatives	Carboxylic acids and derivatives	Amino acids, peptides, and analogues	17005.4	14120.8	26620.8	15535.3	9911.68	17215.4	679.024	2461.12	4896.87	2568.44	3930.27	5681.8	7498.05	9270.84	9288.83
POS	M585T54	[M+Na]+	Hemslecin a	0.36597	161.239	0.00110366	585.339	53.922			Lipids and lipid-like molecules	Steroids and steroid derivatives	Cucurbitacins	28555.6	13561	13772.1	9068.5	10197.6	8474.83	63.6286	56.3278	52.8141	144.155	148.852	52.8907	9236.03	8550.58	9249.74
POS	M271T179	[M+H]+	Heptadecanoic acid	0.182159	0.064694	0.00484866	271.274	178.524	HMDB0002259		Lipids and lipid-like molecules	Fatty Acyls	Fatty acids and conjugates	449.17	295.175	340.471	228.71	390.355	384.943	11811.8	2857.1	3928.24	6150.54	2546.38	4993.71	2180.85	2219.59	2437.97
POS	M270T142_2	[M+H-H2O]+	Heptadecasphinganine	0.133802	1.21688	0.521818	270.279	142.4			Organic nitrogen compounds	Organonitrogen compounds	Amines	9424.42	6785.24	21867.4	6564.97	13873.7	7552.4	15731.4	6031.85	12277.7	6652.85	8215.9	5383.16	9748.37	9184.07	9146.29
POS	M539T481	[M+H]+	Hinokiflavone	0.305948	30.9619	0.0018666	539.12	480.924		C10057	Phenylpropanoids and polyketides	Flavonoids	Flavones	7800.08	17664.3	18982.9	7013.13	5247.43	7149.49	310.37	258.229	516.874	426.306	394.698	155.974	3726.46	3714.81	3424.42
POS	M367T134	[M+H]+	Hirsuteine	0.426338	7.23739	2.51668e-05	367.194	133.679		C16971				15077.1	17641.6	26695.9	27372.3	14342	25316.4	3477.89	2033.98	2772.67	3757.68	2845.66	2583.25	19556.3	15398.5	15293.2
POS	M270T258	M+	His-Asp	0.0858328	1.08214	0.353307	270.091	258.426						2916.44	4498.54	3923.71	3553.44	3942.02	3585.34	3400.39	2756.29	3181.67	4041.69	3387.17	3950.5	2960.52	3233.65	2909.14
POS	M267T321	(M+H-H2O)+	His-Glu	0.517692	7.92395	2.37503e-06	267.108	320.799						29535.5	32916.3	40533.8	24279.7	26014.2	23306.3	3000.39	3274.89	2484.84	3560.39	4841.57	5123	21080.7	20761.3	21082.1
POS	M268T240	M+	His-Ile	0.0806295	1.30945	0.315045	268.15	239.996						2229.4	4421.84	4653.55	1111.55	2859.94	1596.06	1780.47	2116.63	1602.87	2934.51	2428.57	2022.03	4284.3	4287.22	3931.34
POS	M255T237	(M+H)+	His-Val	0.198377	1.87171	0.00470615	255.144	237.441						8258.62	8642.37	12078.4	6541.35	5548.53	6822.75	3693.13	3860.3	3175.92	6076.57	4547.49	4233.95	6854.27	6841.98	5916.76
POS	M112T466	[M+H]+	Histamine	0.989305	2.98166	0.252668	112.086	466.099	HMDB0060263	C00388	Organic nitrogen compounds	Organonitrogen compounds	Amines	80127.7	141177	882611	94415.9	178249	64242	44124.8	79313.6	41258.5	185943	65299.2	67288.7	133637	132247	104403
POS	M546T470	[M+H]+	Homoharringtonine	0.058906	1.16173	0.774731	546.288	470.119	HMDB0000112	C00334				3242.82	3166.91	4574.54	3214.84	3474.04	3932.18	10876	117.048	1216.05	4696.9	958.299	733.25	3757.62	3747.85	3219.99
POS	M405T312	[M+H]+	hydrocortisone 21-acetate	0.524325	15.2123	0.000775762	405.21	311.623		C02821	Lipids and lipid-like molecules	Steroids and steroid derivatives	Pregnane steroids	26500.9	32103	60610	26682.7	20553.1	20917.5	1855.11	890.539	2262.44	3140.98	2041.97	2125.81	18714	18519.1	18371.3
POS	M463T190	[M+H]+	Hydrocortisone 21-hemisuccinate	0.0851927	1.25815	0.135812	463.252	190.338		C12888	Lipids and lipid-like molecules	Steroids and steroid derivatives	Pregnane steroids	4581.28	3522.94	4319.27	4925.4	2801.85	3171.99	3704.65	3051.85	2028.43	2556.64	2768.32	4427.43	3788.89	3831.21	3745.47
POS	M550T463	[M+Na]+	Hygromycin b	0.198156	0.780473	0.0534513	550.227	463.252		C01925	Organic oxygen compounds	Organooxygen compounds	Carbohydrates and carbohydrate conjugates	63647.6	71492.8	98170.2	73027.1	51044.8	84444.6	97299.4	76768	94610	120147	76307.3	100970	108419	108387	105599
POS	M127T40_3	(M+NH4)+	Hypotaurine	0.109756	0.967068	0.910998	127.056	39.537	HMDB0000965	C00519	Organic acids and derivatives	Sulfinic acids and derivatives	Sulfinic acids	2202.02	9426.65	588.248	9556.02	10665.3	10108	8875.74	10934.4	4174.69	6362.09	8656.1	4991.98	5253.65	4430.32	4444.63
POS	M137T212	[M+H]+	Hypoxanthine	0.248007	0.293016	0.215846	137.045	212.289	HMDB0000157	C00262	Organoheterocyclic compounds	Imidazopyrimidines	Purines and purine derivatives	21894.5	5788.96	9010.67	7209.54	330.492	7973.71	100088	3116.47	19746.9	46405.5	4751.5	4065.29	22003.5	22168.2	22004.2
POS	M531T414	[M+H-C6H10O4]+	Icariin	0.326486	0.400611	0.0161127	531.167	414.19		C17555	Phenylpropanoids and polyketides	Flavonoids	Flavonoid glycosides	29411.6	4363.43	2025.3	4109.46	4448.8	7456.73	17800.5	17642.2	23467.2	19991	23739.4	26700.6	46176.5	46176.1	45458.5
POS	M515T339	[M+H]+	Icariside ii	0.218872	3.11416	0.0375442	515.192	338.877			Phenylpropanoids and polyketides	Flavonoids	Flavonoid glycosides	12061.5	20347.8	2911.69	7482.42	4083.73	12080.6	7304.74	1482.68	2228.64	4234.22	1852.16	1832.95	14047.4	14471.1	13851
POS	M261T59	[M+H]+	Ile-Glu	0.261672	3.62494	0.032503	261.124	58.909			Organic acids and derivatives	Carboxylic acids and derivatives	Amino acids, peptides, and analogues	9566.77	8041.56	3114.1	26659.4	26231.9	10175.6	4179.83	3506.56	3748.99	3616.24	4007.18	4055.89	7627.88	8054.96	7558.21
POS	M373T308	[M+H]+	Ile-Leu-Lys	0.940904	15.9037	0.00343442	373.279	307.915			Organic acids and derivatives	Carboxylic acids and derivatives	Amino acids, peptides, and analogues	64405.9	88360.2	222619	114584	95271.3	42865.4	12676.4	2331.62	8184.47	9977.7	3841.26	2482.79	63641	63661.9	60382.9
POS	M260T445	(M+H)+	Ile-Lys	0.200796	1.97328	0.076256	260.197	445.415						13114.9	8585.93	15731.6	12311.8	5516.08	12407.4	17084.8	2845.24	6103.3	4674.89	795.165	2788.6	11717	11712.2	11460.1
POS	M261T330	(M+H-H2O)+	Ile-Phe	0.0736399	1.14648	0.621009	261.154	330.21						10597.9	10646	3137.55	6860.85	5426.05	3362.26	6357.77	5715.86	1273.43	7496.69	7657.46	6414.96	5670.2	4838.77	5714.03
POS	M342T198	[M+H]+	Ile-Pro-Ile	0.506733	5.03062	0.00256274	342.238	198.102			Organic acids and derivatives	Carboxylic acids and derivatives	Amino acids, peptides, and analogues	11814.7	22991.8	54254.3	51231.7	29208.9	31548.3	6069.29	4634.67	8505.86	7924.61	7185.74	5645.05	27328.3	26687.2	26687.1
POS	M260T388_2	(M+CH3CN+H)+	Ile-Ser	0.253131	3.35407	0.000281294	260.166	388.264						12717.3	10804.5	8481.19	6246.86	7230.42	8988.35	3541.23	3213.54	989.659	3933.46	4182.4	379.273	15463.6	15990.4	15429.9
POS	M233T233	[M+H]+	Ile-Thr	0.580387	7.92646	7.38251e-06	233.149	233.066			Organic acids and derivatives	Carboxylic acids and derivatives	Amino acids, peptides, and analogues	32898.3	26752.5	49268.8	51568.3	34827.8	36061.6	5181.52	3346.24	5624.28	5179.65	4649.72	5209.08	31951.1	31955.9	34297.5
POS	M318T342	[M+H]+	Ile-Trp	0.879658	24.5213	8.36485e-07	318.165	341.781			Organic acids and derivatives	Carboxylic acids and derivatives	Amino acids, peptides, and analogues	58429.8	79425.2	91737.2	89532.7	56996.4	95942.5	6970.17	1498.12	2924.41	3497.71	2043.6	2317.17	43966.6	43712.9	43087.4
POS	M289T198	[M+H]+	Imazamethabenz-methyl	0.515787	20.2709	0.000108062	289.175	198.459	HMDB0034913	C11083	Benzenoids	Benzene and substituted derivatives	Benzoic acids and derivatives	21359.6	20653.4	47563.3	35082.1	19746.9	28559	1544.34	1332.21	1514.09	1231.58	1571.28	1339.14	20889.4	20441.5	20396.6
POS	M241T45	[M+H]+	Imiquimod	0.477315	2.99564	0.135495	241.144	44.656	HMDB0014862		Organoheterocyclic compounds	Quinolines and derivatives	Imidazoquinolines	106416	27088.4	40945.2	5923.1	6781.28	125080	14375.1	19137.3	30180.4	25477.3	11214.4	3845.3	40536.5	41252.3	41252.7
POS	M157T153	[M+H]+	Indole-3-acetonitrile	0.64645	0.263526	2.19888e-05	157.075	152.548	HMDB0006524	C02938	Organoheterocyclic compounds	Indoles and derivatives	Indoles	17720.3	23956.8	31981.5	10822.9	17481.6	12865.5	76558	88500.3	60523.3	91671.5	51752	66734.5	36123.6	36121.2	36525.4
POS	M158T158	[M+H-CH2O2]+	Indole-3-pyruvic acid	0.729783	3.78022	0.196981	158.059	158.235	HMDB0060484	C00331	Organoheterocyclic compounds	Indoles and derivatives	Indolyl carboxylic acids and derivatives	41440.3	54121.3	398982	14860.4	138258	30310.3	17692.7	28706.1	56517.7	29627.2	20683.6	26120.1	69475.4	72892.8	72772.2
POS	M811T457	[M+H]+	Inositol hexanicotinate	0.113322	0.553884	0.0786241	811.192	456.515			Organic acids and derivatives	Carboxylic acids and derivatives	Hexacarboxylic acids and derivatives	6284.02	4049.28	5087.73	1762.43	1937.74	3075.02	3303.53	6939.72	12094	4353.97	4785.13	8597.42	7148.95	6577.12	6600.04
POS	M203T45	[M+H-C9H10]+	Iprovalicarb	0.922311	7.14885	0.000151054	203.139	44.727		C18866	Benzenoids	Benzene and substituted derivatives	Toluenes	62541.7	70251.7	141031	105387	98747.3	107672	47263	30453.7	1380.15	830.756	962.497	1029.36	49876.2	49774.8	49427.2
POS	M545T444	[M+Na]+	Iridin	0.665101	3.95948	0.0242432	545.146	444.002		C10465	Phenylpropanoids and polyketides	Isoflavonoids	Isoflavonoid O-glycosides	65341	136253	128598	23744.2	56915.5	33389	3862.84	16256.6	49832.9	6195.15	30594.7	5454.68	47270.6	52450.2	47370
POS	M415T234	[M+Na]+	Isodeoxycholic acid	0.557728	15.0435	0.000617085	415.302	233.942	HMDB0002536	C17661	Lipids and lipid-like molecules	Steroids and steroid derivatives	Bile acids, alcohols and derivatives	22808.6	18866.4	45503.6	66016.7	33329	38253.4	1353.97	644.021	1322.67	929.319	9877.67	814.189	22167.3	22166.8	22037.9
POS	M368T418	[M+Na]+	Isofenphos	0.243507	4.973	4.01375e-06	368.088	417.914	HMDB0031796	C11002	Benzenoids	Benzene and substituted derivatives	Benzoic acids and derivatives	7604.44	7042.04	7011.27	6729.07	5185.85	9838.46	1477.31	937.243	1705.7	2103.85	1248.43	1256.82	4470.7	3791.56	3799.23
POS	M291T132	[2M+H]+	Isoquinoline n-oxide	0.0240673	0.896563	0.563023	291.106	132.02						10674.8	6904.77	8048.98	1650.61	6323.22	6473.42	7186.11	8479.79	6575.58	9036.04	6026.91	7394.91	2437.02	3262.62	3258.74
POS	M479T216	[M+H]+	Isorhamnetin 3-o-glucoside	0.136768	0.409939	0.00105132	479.122	215.725			Phenylpropanoids and polyketides	Flavonoids	Flavonoid glycosides	2359.66	2339.93	2300.11	1685.38	1437.87	1953.39	4395.75	3174.45	7668.64	4223.06	5082.6	4914.39	5489.75	5504.35	8755.21
POS	M180T234	[M+NH4]+	Isosafrole	0.221911	0.391505	0.0002315	180.101	233.958		C10472				4036.37	4260.85	5916.72	3986.4	4557.6	4193.46	12408.5	7257.07	8730.01	15180.4	11742.9	13521.5	7723.99	7934.18	7708.25
POS	M433T304	[M+H]+	Isovitexin	0.345938	7.76976	5.84144e-05	433.088	303.93		C01714	Phenylpropanoids and polyketides	Flavonoids	Flavonoid glycosides	15367.4	21834.2	9136.65	13541.8	10485.1	14731	2043.71	845.592	512.976	2830.26	2189.16	2530.53	3176.41	3196	3580.61
POS	M733T458	[M+Na+2i]+	Jasplakinolide	0.180992	0.576135	0.0289717	733.216	457.902		C16883	Organic acids and derivatives	Peptidomimetics	Hybrid peptides	14602.1	19208.3	16050.8	7248.53	6913.29	9379.59	20833.4	18697.1	31822.6	17546.3	26466.9	12038.9	20619.4	20607.8	19843
POS	M175T238	[M+H]+	Juglone	0.691547	0.117541	0.388861	175.057	237.864	HMDB0030773	C03840	Benzenoids	Naphthalenes	Naphthoquinones	19055.5	21361	19266.6	15052.2	7126.65	17124.3	1375.95	827745	6129.74	3779.57	2068.5	1043.16	13415.1	13440.9	11035.3
POS	M611T486	[M+H]+	Kaempferol 3-diglucoside	0.186956	0.577473	0.0385571	611.159	485.628		C12634	Phenylpropanoids and polyketides	Flavonoids	Flavonoid glycosides	9053.89	8077.52	16955.1	7219.53	12415	12029.9	14320.6	19309.9	15122	15914.9	15487.3	33705	16307.6	16847.8	16266.4
POS	M737T354_1	[2M+H]+	Ketazolam	0.209432	0.131056	0.00112096	737.188	353.897	HMDB0015526		Organoheterocyclic compounds	Benzodiazepines	1,4-benzodiazepines	774.672	826.685	1341.82	1046.99	719.762	871.684	4392.11	3439.35	9971.03	7670.85	11891.7	5224.47	404.801	277.463	265.074
POS	M453T306	[M+Na]+	Ketoprofen .beta.-d-glucuronide	0.278778	4.41595	0.000381129	453.135	306.019	HMDB0010334		Benzenoids	Benzene and substituted derivatives	Benzophenones	6657.93	13298.6	13149.6	5140.06	10985.6	9334.27	3049.45	1147.87	2679.96	660.939	3324.46	2399.71	6099.05	6353.39	6352.25
POS	M90T245	(M+H)+	L-Alanine	0.177505	3.86829	1.14022e-05	90.0542	245.375	HMDB0000161	C00041	Organic acids and derivatives	Carboxylic acids and derivatives	"Amino acids, peptides, and analogues"	2903.76	3914.67	5323.12	4152.58	3368.44	4070.57	1054.22	1328.04	890.277	1323.13	383.807	1155.83	1890.6	1657.31	1897.89
POS	M168T258	(M+NH4)+	L-Arabinose	0.103502	1.05894	0.742779	168.09	258.304	HMDB0000646	C00259/C11476	Organic oxygen compounds	Organooxygen compounds	Carbohydrates and carbohydrate conjugates	10024	11352.4	12226.6	11363.2	8604.91	9628.09	9152.5	10203.7	6160.82	17704.1	8708.88	7751.23	12113.9	11547.3	12113.5
POS	M175T342	(M+H)+	L-Arginine	0.890883	0.815544	0.571642	175.118	341.793	HMDB0000517	C00062	Organic acids and derivatives	Carboxylic acids and derivatives	"Amino acids, peptides, and analogues"	1.05964e+06	349920	2.03084e+06	731491	1.17636e+06	3.42529e+06	1.55149e+06	2.39709e+06	1.9251e+06	580172	2.93744e+06	1.36663e+06	1.14966e+06	889786	1.22191e+06
POS	M315T244	[M+H-NH3]+	L-arginine-7-amido-4-methylcoumarin	0.12006	1.64893	0.0900741	315.148	244.274			Organic acids and derivatives	Carboxylic acids and derivatives	Amino acids, peptides, and analogues	2077.23	4374.58	2338.52	4229.83	7471.02	3410.37	2789.39	1348.88	2193.25	3154.75	2576.9	2432.03	11447.7	11401.1	9629.42
POS	M130T159	[M+H-CH5N3]+	L-arginine, methyl ester	0.571121	0.355345	3.95533e-05	130.064	158.639			Organic acids and derivatives	Carboxylic acids and derivatives	Amino acids, peptides, and analogues	25009	16437	32819.5	18648.6	26596.7	27067.9	61666.3	70988.2	95271.3	68886.8	62549.1	53134.9	28733.2	30225.3	28737.9
POS	M133T422	(M+H)+	L-Asparagine	0.224543	0.856258	0.52336	133.06	421.505	HMDB0000168	C00152				79672.8	56513.6	22296.8	28823	21041.7	27082.2	46466.8	44220.4	48441.3	44950.8	36555.1	54317.9	37406.7	37530.8	40971.5
POS	M134T388	[M+H]+	L-aspartic acid	0.609998	0.258086	6.62682e-05	134.044	387.566	HMDB0062186	C00049	Organic acids and derivatives	Carboxylic acids and derivatives	Amino acids, peptides, and analogues	17069.8	18123.3	20445.9	15414.4	12519.9	15539.8	65174.3	57401	56063.7	98484.6	49594.1	57313.7	37171	33025.3	33039.7
POS	M162T445	(M+H)+	L-Carnitine	0.0182978	0.74728	0.399111	162.112	445.314	HMDB0000062	C00318	Organic nitrogen compounds	Organonitrogen compounds	Quaternary ammonium salts	1076.23	868.593	904.014	757.83	827.773	1031.43	768.015	795.561	1013.58	2937.98	978.94	820.277	417.887	446.241	528.071
POS	M148T345	(M+H)+	L-Glutamate	0.368187	1.71598	0.00673547	148.06	344.983	HMDB0000148	C00025	Organic acids and derivatives	Carboxylic acids and derivatives	"Amino acids, peptides, and analogues"	35726.1	34618.6	37619.7	40761.3	16443.8	26133.7	21882.8	13556.6	18883.5	22326.7	17573.4	17260.3	29648.4	29641.2	28486.2
POS	M156T470	(M+H)+	L-Histidine	1.18168	1.34947	0.30887	156.076	469.734	HMDB0000177	C00135	Organic acids and derivatives	Carboxylic acids and derivatives	"Amino acids, peptides, and analogues"	773283	764026	1.51094e+06	579454	301081	657119	416422	401227	697409	561848	905705	415690	762577	806291	761326
POS	M144T304	[M+H-CH3ON]+	L-homoarginine	0.479168	2.69207	9.07135e-06	144.101	304.185	HMDB0000670	C01924	Organic acids and derivatives	Carboxylic acids and derivatives	Amino acids, peptides, and analogues	30313.7	36711.6	42209.2	28969.1	29649	28956.6	16624.3	11352.8	11164	14399.5	9287.94	10278.4	26195.3	24656.7	24718.3
POS	M173T581	[M+H-H2O]+	L-hydroxyarginine	0.264331	0.481025	0.00859689	173.102	581.334	HMDB0004224	C05933	Organic acids and derivatives	Carboxylic acids and derivatives	Amino acids, peptides, and analogues	18951.2	14256.2	11849.7	9816.37	3291.02	14614.4	37043	19775.7	24690.5	31098.4	13435.5	25256.6	14346.7	17176.9	12791.7
POS	M146T42	[M+H]+	L-isoleucine, methyl ester	0.761869	17.6892	1.28911e-05	146.117	42.118			Organic acids and derivatives	Carboxylic acids and derivatives	Amino acids, peptides, and analogues	50214.1	46872.2	93105.6	71447	52924.4	52693.7	3124.9	2207.5	3864.67	4623.6	2249.36	4691.64	31965.5	33909.1	31947.6
POS	M132T200	(M+H)+	L-Leucine	0.738707	23.8099	1.10838e-06	132.101	200.32	HMDB0000687	C00123	Organic acids and derivatives	Carboxylic acids and derivatives	"Amino acids, peptides, and analogues"	41228.8	39884.2	61897	69060.2	62187.3	65907.7	3399.39	2465.92	2249.29	2153.82	1897.06	2121.25	30847.9	30767.4	29489.2
POS	M166T121	(M+H)+	L-Phenylalanine	0.928201	0.0616678	0.00402658	166.086	120.62	HMDB0000159	C00079	Organic acids and derivatives	Carboxylic acids and derivatives	"Amino acids, peptides, and analogues"	8339.16	7637.92	10364.9	8043.13	6521.57	8089.33	93582.5	161144	125668	282096	65649.4	66374.7	39559.6	39330.9	39110.6
POS	M130T307_2	[M+H]+	L-pipecolic acid	0.644162	1.1838	0.150259	130.086	306.545	HMDB0000716	C00408	Organic acids and derivatives	Carboxylic acids and derivatives	Amino acids, peptides, and analogues	191560	183382	258717	178704	139598	184246	144005	165779	173149	200937	145251	130675	194106	198228	192914
POS	M218T279	[M+H]+	L-propionylcarnitine	0.0793169	0.462142	0.36093	218.138	279.228	HMDB0062514		Lipids and lipid-like molecules	Fatty Acyls	Fatty acid esters	4917.99	818.061	4695.4	2193.39	1488.03	1952.09	21081.8	1112.6	3648.83	6527.99	1127.31	1263.4	4171.8	4094.93	4065.12
POS	M120T404	(M+H)+	L-Threonine	0.010283	0.834034	0.416797	120.065	403.682	HMDB0000167	C00188				11117.9	14599.9	9749.83	11875.6	10896.3	14662.3	8423.49	6158.59	19261.2	13520.4	24057.4	15987.6	12344.1	12082.9	11945.7
POS	M182T350	(M+H)+	L-Tyrosine	0.0683639	0.68085	0.569627	182.08	350.351	HMDB0000158	C00082				13005.8	18077	1612.41	17881.5	12162.8	18901.2	10662.3	6317.34	10662	10787.3	72454.1	9026.82	7057.79	6976.73	7648.19
POS	M381T270_1	[M+Na]+	Lactobionic acid	0.118723	0.631574	0.170691	381.099	269.548			Lipids and lipid-like molecules	Fatty Acyls	Fatty acyl glycosides	11762	20112.9	14478.7	7765.98	4620.33	7460.33	8580.54	8622.63	32824.1	19986.9	19805.2	14998.5	16932	16402.6	16546.7
POS	M289T481_2	[M+H-3H2O]+	Lactulose	0.45907	0.242471	1.08883e-05	289.091	481.341	HMDB0000740	C07064	Lipids and lipid-like molecules	Fatty Acyls	Fatty acyl glycosides	8969.44	8047.77	8981.28	9233.22	6794.11	8677.5	31890.1	25370	44537.9	27059.8	42122.7	38130.6	26356.8	26692.9	26349
POS	M535T303	[M+H-CH6O2]+	Lappaconitine	0.201035	2.54923	0.0354993	535.283	303.496		C08694	Lipids and lipid-like molecules	Prenol lipids	Diterpenoids	6137.01	6080.16	17033.1	6486.06	6465.96	6217.72	336.318	4629.56	4629.56	4629.56	139.429	4629.56	6335.25	6647.42	6325.44
POS	M109T456	(M+H-H2O)+	Larixinic Acid	0.324833	0.327342	9.35584e-05	109.028	455.607						8627.6	5298.66	9811.96	5987.81	5455.05	4968.47	17358.4	14422	23751.7	28351.7	20552.7	18217	16443.1	16936.2	16435.9
POS	M428T502	[M+H]+	Lasiocarpine n-oxide	0.136185	0.530479	0.00723543	428.212	501.647						2839.14	6515.21	5599.41	4188.61	3105.93	4025.37	6449.56	6163.97	8144.61	9846.02	12343.7	6580.33	6331.03	6354.19	6243.52
POS	M359T134	[M+H]+	Leu-Ala-Arg	0.361627	8.16876	6.67332e-05	359.228	134.474			Organic acids and derivatives	Carboxylic acids and derivatives	Amino acids, peptides, and analogues	9337.83	11226.3	22475.5	17735.3	13804.7	13581	1145.2	1317.25	992.771	3606.55	1848.78	1881.86	8162.38	8164.12	8443.44
POS	M403T411	[M+H]+	Leu-Asp-Arg	0.483121	6.53862	0.000187673	403.229	411.125			Organic acids and derivatives	Carboxylic acids and derivatives	Amino acids, peptides, and analogues	22453	19901.4	28470.1	41761.8	22435.4	42090.5	11349.1	1467.76	4647.73	3845.18	4600.13	1177.22	19075.7	17946.7	17977.9
POS	M363T465	[M+H]+	Leu-Cys-Lys	0.84075	25.0049	2.51981e-05	363.222	464.653			Organic acids and derivatives	Carboxylic acids and derivatives	Amino acids, peptides, and analogues	82047.3	77291.3	113484	52737	47953.6	69366.2	3961.05	4374.42	5296.38	540.694	685.832	2853.31	52790.5	52915	53193.6
POS	M260T427	[M+H]+	Leu-Gln	0.275309	2.00015	0.130174	260.171	426.794			Organic acids and derivatives	Carboxylic acids and derivatives	Amino acids, peptides, and analogues	26808.8	13801.4	23599.9	55625.2	16537.4	17931.9	33271.4	5222.25	14976.1	14843.9	6824.66	2008.23	10528.6	13707	13677.7
POS	M359T298	(M-2H+3K)+	Leu-Ile	0.133156	1.42582	0.23976	359.059	297.672						13367.4	16987.5	6991.43	4894.65	8949.6	3282.62	7739.93	6127.14	5482.35	7170.15	5204.87	6480.47	3649.26	3635.7	2558.55
POS	M401T299_3	[M+H]+	Leu-Ile-Arg	0.713162	12.6485	7.75408e-06	401.285	299.213			Organic acids and derivatives	Carboxylic acids and derivatives	Amino acids, peptides, and analogues	51048.1	39489.7	79299.9	51693.7	63796.9	44097.3	9035.26	3792.7	3185.3	5857.2	1917.23	2256.85	39610.7	39610.3	38828.4
POS	M408T175	[M+H]+	Leu-Leu-Tyr	0.475202	17.9228	2.19004e-06	408.248	175.213		C11331	Organic acids and derivatives	Carboxylic acids and derivatives	Amino acids, peptides, and analogues	21380.8	17362.8	31841.9	29591	20613.7	21716.2	2551.54	1019.57	1175.93	1230.33	953.338	1020.4	21574	21082.4	21066.6
POS	M263T179	[M+H]+	Leu-Met	0.866094	18.1425	0.000253419	263.142	178.749			Organic acids and derivatives	Carboxylic acids and derivatives	Amino acids, peptides, and analogues	70626.8	49805	142641	111184	74297.2	58801.9	8623.68	2502.86	3857.19	5845.31	3671.9	3464.21	70786.2	70791.4	69718.8
POS	M219T259_2	(M+H)+	Leu-Ser	0.903538	4.86795	5.92797e-06	219.133	259.034						87575.2	80399.6	126948	118825	87572.2	92674.4	39531.3	9940.44	13612.5	27127.4	10661.9	21147.9	85242.5	85173.8	81814.5
POS	M375T372	[M+H]+	Leu-Ser-Arg	0.661713	14.4838	0.00372798	375.234	372.33			Organic acids and derivatives	Carboxylic acids and derivatives	Amino acids, peptides, and analogues	54603	24446.7	91104.7	8109.16	74389.8	89348.6	4931.48	1990.51	3784.51	6197.02	3329.27	3379.91	46717.8	53782.1	53973.6
POS	M451T232	[M+H]+	Leu-Tyr-Arg	0.312643	5.58522	3.35254e-06	451.251	231.94			Organic acids and derivatives	Carboxylic acids and derivatives	Amino acids, peptides, and analogues	14099.8	10374.7	14158	10653.2	8057.78	10712.4	1492.18	1358.08	2283.76	2376.36	3176.22	1498.4	7516.3	7469.94	6493.33
POS	M132T267	[M+H]+	Leucine	0.50832	0.973037	0.873488	132.101	266.599	HMDB0000687	C00123	Organic acids and derivatives	Carboxylic acids and derivatives	Amino acids, peptides, and analogues	719667	695969	380367	441743	391736	479541	687718	365843	513604	750328	441665	436017	638383	654003	638109
POS	M533T455	[M+Na]+	Leukotriene d4 methyl ester	0.222097	3.03455	0.00160043	533.267	455.113			Organic acids and derivatives	Carboxylic acids and derivatives	Amino acids, peptides, and analogues	9041.45	5092.82	12237.9	6450.16	4975.16	7754.48	3099.39	1649.95	2313.4	4023.98	2293.19	1631.21	4723.34	4718.17	4437.34
POS	M409T248_2	[M+H-H2O]+	Leupeptin	0.247924	3.81426	0.00125935	409.277	247.569	HMDB0001190	C01591	Organic acids and derivatives	Carboxylic acids and derivatives	Amino acids, peptides, and analogues	7365.08	6715.73	10825.1	13083.3	6351.46	8624.34	504.266	98.4483	2739.54	5240.51	5161.53	141.754	7833.12	7832.44	7645.63
POS	M99T361	[M+H-H2O]+	Levulinic acid	0.398792	0.449669	9.17981e-06	99.0434	361.006	HMDB0000720		Organic acids and derivatives	Keto acids and derivatives	Gamma-keto acids and derivatives	16540.9	18222.1	14317.7	17136.4	21486.3	18052	36122.5	39181	33269.2	50558.2	39003.3	37051.1	19316.1	18475.1	18478.3
POS	M615T379	[M+Na]+	Linarin	0.576708	15.0368	1.47471e-05	615.152	379.326			Phenylpropanoids and polyketides	Flavonoids	Flavonoid glycosides	35431.3	46209	48019.2	32726.1	28389.6	21151.8	2675.16	1592.87	2423.15	3003.47	2018.9	2380.36	23427.6	22638.8	22837.9
POS	M407T241	[M+H]+	Lincomycin	0.343965	4.26106	0.0477702	407.226	241.19		C06812	Organic acids and derivatives	Carboxylic acids and derivatives	Amino acids, peptides, and analogues	42486.8	8549.68	23972.3	9425.63	6673.57	10315.3	3178.63	2464.02	3679.45	6302.49	4668.46	3509.32	6462.05	6303.43	6463.38
POS	M324T154	[M+H]+	Linoleoyl ethanolamide	0.274082	2.01461	0.00689399	324.289	154.245	HMDB0012252		Organic nitrogen compounds	Organonitrogen compounds	Amines	20009.6	12176.3	21851.6	10713.1	13073.7	12961.8	5831.97	5248.83	7667.99	9204.28	4524.78	12585.9	18729.7	20985.4	18734.3
POS	M419T223	[M+H]+	Liquiritin	0.35191	8.37402	0.00875102	419.114	223.135	HMDB0029520	C16989	Phenylpropanoids and polyketides	Flavonoids	Flavonoid glycosides	33142.6	15980.9	9025.51	11140.7	7672.43	9779.18	1439.61	1311.84	1825.55	2556.65	1722.6	1502.13	8454.08	8453.03	7937.51
POS	M556T386_1	[M+NH4]+	Lithospermic acid	0.224779	0.377228	0.00150989	556.124	385.637		C08745				4578.47	3451.03	9190.68	3647.85	4121.4	4085.7	8431.1	11220.4	18455.7	13215.2	16457.5	9295.76	4939.73	4728.71	4709.3
POS	M477T340	[M+H]+	Loperamide	0.286092	8.86162	5.33955e-05	477.23	340.185	HMDB0004999	C07080	Benzenoids	Benzene and substituted derivatives	Diphenylmethanes	13976.2	9442.32	8729.82	10975	6602.43	5767.26	718.705	1190.94	1250.25	975.961	999.331	1126.97	6337.13	6334	6048.46
POS	M611T459	[M+H-H2O]+	Lopinavir	0.270926	27.993	0.0145021	611.35	458.952	HMDB0015539	C12871	Organic acids and derivatives	Carboxylic acids and derivatives	Amino acids, peptides, and analogues	9868.86	13818.8	23503.8	3490.82	3444.4	4822.59	493.995	102.449	565.904	484.182	370.961	88.3705	8944.76	9671.12	9024.49
POS	M438T265	[M+H]+	Lunarine	0.293614	11.9205	0.00451729	438.232	264.505		C10603				11615	9407.48	23020.1	6342.91	3148.68	13952.3	976.979	487.589	462.721	1652.17	929.859	1152.06	7752.34	8107.9	8106.64
POS	M465T242	[M+Na]+	Lusitanicoside	0.373816	8.76858	0.00900927	465.157	241.966		C10474	Organic oxygen compounds	Organooxygen compounds	Carbohydrates and carbohydrate conjugates	15190.6	27579.6	40076	13473.5	4710.14	12723	2713.49	454.925	1862.22	3162.98	2300.01	2479.16	12149.1	8594.25	12150.4
POS	M261T254_2	[M+H]+	Lys-Asn	0.40456	6.32342	2.21261e-05	261.144	253.563			Organic acids and derivatives	Carboxylic acids and derivatives	Amino acids, peptides, and analogues	26405	16000.3	18660.7	23558.4	12575.4	19327.4	2586.12	5025.18	6053.63	1372.05	2046.97	1343.91	10221.2	10234	8927.6
POS	M404T513	[M+H]+	Lys-Glu-Lys	0.181261	1.83866	0.00437899	404.249	513.114			Organic acids and derivatives	Carboxylic acids and derivatives	Amino acids, peptides, and analogues	9010.95	5398.71	6692.28	5350.73	4994	5753.22	2748.45	2093.95	4789.09	4243.11	4146.18	2211.25	7036.61	6961.28	6959.12
POS	M204T195	[M+H]+	Lys-Gly	0.377094	2.31513	0.008929	204.122	194.802			Organic acids and derivatives	Carboxylic acids and derivatives	Amino acids, peptides, and analogues	30993.1	21593.3	44988.3	14094.1	22163.4	24772.6	8064.63	7621.47	13349.8	18457	11851.7	9163.34	18068.5	18064.6	17683.2
POS	M275T405_2	(M+CH3CN+H)+	Lys-Ser	0.135622	0.473823	7.939e-05	275.17	404.885						2574.49	2615.25	2790.38	2421.44	1891.83	2368.68	5923.52	3498.31	6080.39	5620.7	4459.98	5361.26	2059.37	1109.39	2055.16
POS	M466T260	[M+H]+	Lys-Tyr-Arg	0.29649	17.9962	8.5032e-05	466.262	259.708			Organic acids and derivatives	Carboxylic acids and derivatives	Amino acids, peptides, and analogues	7693.02	9602.68	14835	10512.8	4707.08	9649.49	2432.37	258.635	263.592	87.8869	45.4146	79.4461	8442.35	7775.6	8440.51
POS	M147T302	[M+H]+	Lysine	0.945547	3.40974	0.257013	147.112	301.677	HMDB0000182	C00047	Organic acids and derivatives	Carboxylic acids and derivatives	Amino acids, peptides, and analogues	30473.6	932867	27253.9	207991	12081.7	272656	72748.9	33063.3	162144	65797.5	60067.9	41204.1	49707.6	43711.9	43895.7
POS	M667T455	[M+H]+	Maltotetraose	0.850202	0.0811902	9.65355e-07	667.227	454.837	HMDB0001296	C02052	Organic oxygen compounds	Organooxygen compounds	Carbohydrates and carbohydrate conjugates	18172.7	5183.57	6958.43	3861.31	4700.04	5437.47	76934	63932	108437	93701.7	113179	89615.2	62262.8	62486.5	62195.2
POS	M527T447_2	[M+Na]+	Maltotriose	1.93055	0.62104	0.226263	527.158	446.925	HMDB0001262	C01835	Organic oxygen compounds	Organooxygen compounds	Carbohydrates and carbohydrate conjugates	3.31439e+06	2.88393e+06	2.24569e+06	970397	1.22243e+06	1.6672e+06	2.58349e+06	1.90854e+06	7.02445e+06	1.22238e+06	4.79609e+06	2.27705e+06	5.29435e+06	5.47247e+06	5.29011e+06
POS	M637T175_1	[M+H+K]2+	Man5	0.134929	0.301355	2.03313e-05	637.188	174.688			Organic oxygen compounds	Organooxygen compounds	Carbohydrates and carbohydrate conjugates	1552.13	1268.47	1043.96	796.325	639.787	695.153	3038.86	2526.82	2782.63	3363.15	3997.24	4187.49	3000.41	3029.26	2692.77
POS	M405T303	[M+H-H2O]+	Mangiferin	0.265182	0.46424	0.0162227	405.099	302.607		C10077	Organoheterocyclic compounds	Benzopyrans	1-benzopyrans	16173.7	14747.8	14305	9321.81	11629.5	10056.5	32342.4	22466.6	47848.1	27491.1	22242.6	11822.6	20925.3	21575.3	21578.4
POS	M417T262	[M+H]+	Manoalide	0.369611	19.756	0.0016643	417.281	261.993		C17156	Lipids and lipid-like molecules	Prenol lipids	Terpene lactones	10478.4	10235.4	22398.7	32239.1	17153.6	8539.93	1283.55	189.202	1056.59	1548.3	828.371	208.652	13201.2	13098	14113.9
POS	M363T175	[M+H]+	Marbofloxacin	0.145591	1.76872	0.00129258	363.132	174.543			Organoheterocyclic compounds	Quinolines and derivatives	Quinoline carboxylic acids	5188.32	3860.21	3621.14	6400.55	5370.13	5548.25	3141.22	2129.72	2855.03	2281.73	3677.79	2869.48	4443.93	4688.52	4455.21
POS	M271T32	[M+H]+	Medicarpin	0.205783	4.44174	6.89252e-05	271.095	32.41		C10503	Phenylpropanoids and polyketides	Isoflavonoids	Furanoisoflavonoids	7090.26	3128.52	7047.79	6478.84	5329.64	4277.38	1114.96	957.602	1432.28	1384.81	1313.77	1305.45	3276.57	3276.53	3180.98
POS	M409T214	[M+Na]+	Medroxyprogesterone 17-acetate	0.261179	6.49413	0.00011295	409.241	213.927		C08150	Lipids and lipid-like molecules	Steroids and steroid derivatives	Pregnane steroids	8193.83	7876.09	13011.1	7779.5	4561.69	7404.86	946.314	812.279	1165.58	1209.11	1813.46	1571.9	4953.01	4332.04	4227.76
POS	M127T199	[M+H]+	Melamine	0.714419	0.443631	0.0179385	127.097	199.462	HMDB0041922	C08737	Organoheterocyclic compounds	Triazines	1,3,5-triazines	31942.1	27179	119558	40967.2	76115.5	64854.3	184934	178104	37787.6	108188	142570	161291	28449.6	21197.2	28563.2
POS	M174T198	[M+H-C3H6O2]+	Meperidine	0.0656444	0.703509	0.581892	174.149	197.76	HMDB0014597	C07128	Organoheterocyclic compounds	Piperidines	Phenylpiperidines	1342.6	1116.05	5704.3	2999.22	3041.75	2089.43	13095.9	1431.35	1784.25	3992.82	1575.83	1280	1043.51	1043.41	867.387
POS	M288T344	(M+H-H2O)+	Met-Arg	0.963173	17.7021	0.348839	288.154	344.346						7091.81	9524.86	28142.7	1.95131e+06	14105.1	9037.03	1782.13	12746.6	39678.6	38962.5	20584.1	312.102	12326.1	13493.4	12502.4
POS	M507T245	[M+H]+	Metaflumizone	0.0267411	0.863387	0.485302	507.148	245.029		C18523				3865.47	3228.41	4209.26	2747.15	1370.95	2583.81	3489.86	1737.22	3321.44	5451.15	4049.23	2805.06	2319.08	2223.91	2225.3
POS	M381T134	[M+H-H2O]+	Methanone, (4-methyl-1-naphthalenyl)[1-[2-(4-morpholinyl)ethyl]-1h-indol-3-yl]-	0.254418	5.01115	0.0103674	381.209	133.662			Organoheterocyclic compounds	Indoles and derivatives	Naphthoylindoles	3862	4937.72	12755.4	19054.5	5304.63	14729.2	2537.18	1802.26	1614.66	2587.73	1796.86	1763.03	7390.31	7045.44	7096.9
POS	M546T249	[M+Na]+	Methionine conjugated chenodeoxycholic acid	0.213273	14.1908	2.93815e-05	546.324	249.404			Lipids and lipid-like molecules	Steroids and steroid derivatives	Bile acids, alcohols and derivatives	5376.63	5869.26	7168.27	4186.56	3122.42	3619.45	825.705	193.802	337.514	61.7547	411.814	237.13	3873.89	3875.31	4299.81
POS	M261T39	[M+H-CH4O]+	Methyl .gamma.-linolenate	0.480316	1.26238	0.0282756	261.22	38.902			Lipids and lipid-like molecules	Fatty Acyls	Lineolic acids and derivatives	124685	86180.7	81773.4	99967.3	94610	94820.4	93159.9	73692	73990.7	60083.7	88356.3	71779.2	105876	101967	101952
POS	M439T422	[M+Na]+	Methyl (1r,4as,9s,10s)-10-acetyloxy-5,9-dihydroxy-1,4a-dimethyl-2-oxo-7-propan-2-yl-10,10a-dihydro-9h-phenanthrene-1-carboxylate	0.188551	5.69434	4.0806e-05	439.192	422.145			Lipids and lipid-like molecules	Steroids and steroid derivatives	Hydroxysteroids	4607.16	2677.66	4862.41	6226.24	3671.89	4638.85	1077.7	351.118	1665.12	694.505	439.646	458.006	1720.33	1722.51	1802.73
POS	M781T255	[M+Na]+	Methyl (2s,3r,4s)-3-ethenyl-4-[(z)-3-[(2s,3r,4r)-3-ethenyl-5-methoxycarbonyl-2-[(2s,3r,4s,5s,6r)-3,4,5-trihydroxy-6-(hydroxymethyl)oxan-2-yl]oxy-3,4-dihydro-2h-pyran-4-yl]-4-oxobut-2-enyl]-2-[(2s,3r,4s,5s,6r)-3,4,5-trihydroxy-6-(hydroxymethyl)oxan-2-yl]oxy-3,4-dihydro-2h-pyran-5-carboxylate	0.160519	0.225162	0.00066184	781.229	255.012			Lipids and lipid-like molecules	Prenol lipids	Terpene glycosides	1554.14	693.552	1468.72	925.617	773.971	744.365	4420.57	3405.69	3168.09	5166.55	3442.74	7756.07	3704.41	3615.77	3603.81
POS	M99T456_2	(M+H-H2O)+	Methyl acetoacetate	0.317126	0.166684	7.08665e-06	99.0432	456.092						1660.81	2849.21	3703.19	2517.42	2213.2	1922.13	13756.3	8393.46	17433.6	17079.5	17465.4	15058.3	10717.2	10636.8	11159.7
POS	M234T449	[M+H]+	Methylphenidate	0.558222	8.19336	0.000128095	234.144	448.515	HMDB0014566	C07196	Organic nitrogen compounds	Organonitrogen compounds	Amines	38065.7	31969.4	60482.1	31889.6	24814.1	29881	7087.66	6428.71	3849.25	1875.59	6471.23	784.881	31872.5	33804.4	31901.9
POS	M138T221	[M+H]+	Methylpicolinate	0.307508	0.761455	0.745821	138.054	220.871			Organoheterocyclic compounds	Pyridines and derivatives	Pyridinecarboxylic acids and derivatives	167931	153427	335050	34180.1	102675	82790.9	835869	22549.1	113640	134302	23574.7	20565.8	81327.7	81723.2	81314.9
POS	M337T90	(M+H-H2O)+	MG(18:2(9Z,12Z)/0:0/0:0)[rac]	0.543477	0.158518	1.60547e-05	337.273	90.2645						12685.1	5547.83	5051.32	5317.77	6171.25	6365.33	48097.1	62223.5	34699.3	39296	44260.3	30943.4	29641.9	44834.6	44120.4
POS	M498T492	[M+2H]2+	Microcystin lr	0.279304	4.32179	7.11143e-06	498.266	492.368		C05371	Organic acids and derivatives	Peptidomimetics	Hybrid peptides	11525.2	9466.13	10512.2	6410.68	8588.87	12081.1	1889.62	1878.35	2494.84	3368.4	2133.53	1790.79	8441.52	8738.39	8413.87
POS	M1039T312	[M+H]+	Microcystin rr	0.124456	3.04428	0.00915232	1038.56	312.41		C19995	Organic acids and derivatives	Peptidomimetics	Hybrid peptides	1164.16	1190.32	3512.2	4170.98	2365.98	3247.15	954.393	1467.93	1086.07	1004.9	301.482	326.283	2045.1	2090.75	2041.81
POS	M243T217	[M+H]+	Molsidomine	0.70729	28.002	3.96457e-07	243.133	216.531			Organoheterocyclic compounds	Oxazinanes	Morpholines	41619.2	46619.1	68293.9	55814.5	45296.7	43267.2	1009.63	2023.37	984.42	1729.5	2830.05	2169.08	30278.7	30068.3	29631.2
POS	M506T401	[M-H+2Na]+	Morphine-3-glucuronide	0.161771	1.56043	0.00594038	506.149	401.492	HMDB0041936	C16643				7141.64	7391.6	5980.39	5802.47	5083.93	6517.19	3567.16	2424.7	6188.96	3881.28	4988.67	3248.37	2558.07	2785.64	2671.07
POS	M271T416	[M+H-C2H6O3]+	Myo-inositol 3,4,5,6-tetraacetate	0.620268	0.110908	0.000306786	271.08	416.428			Organic acids and derivatives	Carboxylic acids and derivatives	Tetracarboxylic acids and derivatives	10137.1	6304.73	8074.8	3654.73	1421.67	7023.05	37953.9	38179	76855.1	88755.1	44925.5	43480.4	18360	19014.5	18361.7
POS	M244T160	(M+NH4)+	Myristoleic acid	0.0346454	0.644833	0.270455	244.227	160.106	HMDB0002000	C08322	Lipids and lipid-like molecules	Fatty Acyls	Fatty acids and conjugates	931.836	604.47	690.734	612.309	1245.43	959.302	323.819	3098.39	1078.92	1081.84	1294.78	944.562	801.511	842.194	912.149
POS	M248T181	[M+H]+	N-.alpha.-(tert-butoxycarbonyl)-l-glutamic acid	0.268776	5.97545	0.000435336	248.111	180.941			Organic acids and derivatives	Carboxylic acids and derivatives	Amino acids, peptides, and analogues	10601.6	4945.51	14444.4	12579.6	7781.73	6202.76	1513.38	1413.43	1807.94	1442.6	1805.87	1481.45	7206.62	6620.08	6654.13
POS	M110T407	[M+H-C6H10O4]+	N-.alpha.-(tert-butoxycarbonyl)-l-histidine	1.07398	0.377458	0.132965	110.071	406.555			Organic acids and derivatives	Carboxylic acids and derivatives	Amino acids, peptides, and analogues	148173	169958	405486	203937	116138	207922	301668	326884	349496	1.58112e+06	402636	354101	238148	225534	223285
POS	M175T357	[M+H]+	N-.alpha.-acetyl-l-ornithine	1.17213	0.769399	0.306205	175.107	356.536	HMDB0003357	C00437	Organic acids and derivatives	Carboxylic acids and derivatives	Amino acids, peptides, and analogues	170245	503769	581253	364117	573356	826197	887247	724423	279705	374203	861616	796564	225235	200006	197034
POS	M732T174	[M+H]+	N-(octadecanoyl)sphing-4-enine-1-phosphocholine	0.276986	1.60976	0.0119424	731.604	174.279	HMDB0001348	C00550	Lipids and lipid-like molecules	Sphingolipids	Phosphosphingolipids	16651.7	22123.2	18451.9	20865.1	16288.3	24494.5	9093.7	9402.05	17677	7415.61	19588.6	10669.4	20680.6	21271.8	14849.7
POS	M238T172	[M+H-CH2O2]+	N-(phenylacetyl)-l-phenylalanine	0.601454	7.91075	2.08871e-08	238.107	171.529	HMDB0002372		Organic acids and derivatives	Carboxylic acids and derivatives	Amino acids, peptides, and analogues	39048	36766.2	34222.5	39241.2	46345	46831.6	4270.25	5029.43	4922.9	8808.93	3467.51	4149.71	23629.7	34776.4	34026.6
POS	M132T348_1	(M+H)+	N-Acetyl-L-alanine	0.594744	0.659103	0.264801	132.065	347.509	HMDB0000766		Organic acids and derivatives	Carboxylic acids and derivatives	"Amino acids, peptides, and analogues"	478955	415814	449918	34446.3	24879.9	26382.7	386522	205685	349441	535250	396302	297014	477692	477698	470001
POS	M269T303	[M+H]+	N-acetyl-l-carnosine	0.191752	3.19465	0.00145032	269.124	303.261			Organic acids and derivatives	Peptidomimetics	Hybrid peptides	5385.91	7182.81	8597.23	4321.85	3261.35	3956.13	2038.55	1072.71	1532.12	2393.22	1503.82	1697.1	5791.23	4821.49	4783.52
POS	M190T182	[M+H]+	N-acetyl-l-glutamate	0.0569105	1.06973	0.818195	190.07	182.154	HMDB0001138	C00624	Organic acids and derivatives	Carboxylic acids and derivatives	Amino acids, peptides, and analogues	5084.38	3705.47	6619.15	5829.1	3374.81	15280.7	6710.1	5772.8	6830.22	5095.52	7438.38	5446.2	14121	15657.9	14133.3
POS	M268T158_1	(M-H+2Na)+	N-Acetyl-L-tyrosine	0.524394	0.0613431	0.195248	268.06	157.976	HMDB0000866	C01657	Organic acids and derivatives	Carboxylic acids and derivatives	"Amino acids, peptides, and analogues"	7209.11	4134.89	7834.62	2759.69	3878.35	2687.61	149368	1078.69	1544.21	1673.71	309706	1298.68	230545	96408.7	175929
POS	M180T301	[M+H-CH2O2]+	N-acetyl-o-fluoro-dl-phenylalanine	0.996116	0.0696795	0.000280943	180.068	301.331			Organic acids and derivatives	Carboxylic acids and derivatives	Amino acids, peptides, and analogues	27404.2	12712.7	2085.97	2219.26	9236.59	2104.05	108524	110871	161515	232768	88191.5	98405.6	84747.8	84706.3	78894.5
POS	M308T40	[M+H-2H2O]+	N-acetyldihydrosphingosine	0.636901	0.713543	0.0151709	308.294	39.557			Lipids and lipid-like molecules	Sphingolipids	Ceramides	385781	513343	267042	337851	444533	445495	609255	563292	698524	590397	486733	406950	396447	396586	383563
POS	M198T305	[M+H]+	N-acetylhistidine	0.141297	0.740895	0.261583	198.087	305.28	HMDB0014748	C02997	Organic acids and derivatives	Carboxylic acids and derivatives	Amino acids, peptides, and analogues	34657.2	29333.1	30555.8	35903.4	27693.3	42717.5	68716.4	55721.6	55402.7	36737.2	2067.48	52459.6	68690.2	61865.1	62102
POS	M204T254	(M+H-H2O)+	N-Acetylmannosamine	0.449916	1.99849	0.00239589	204.085	254.2	HMDB0001129	C00645	Organic oxygen compounds	Organooxygen compounds	Carbohydrates and carbohydrate conjugates	38100.2	47300.5	48422.1	32990.8	26252.2	32130.4	19806	8134.26	15217.1	30142.2	19820.4	19563.3	29448	29789.3	29892.5
POS	M310T296	[M+H]+	N-acetylneuraminate	0.23793	1.46834	0.176166	310.129	295.599	HMDB0000230	C00270	Organic oxygen compounds	Organooxygen compounds	Carbohydrates and carbohydrate conjugates	20809.5	19260.2	42856.3	18586.2	12423.6	17625	12567.7	9466.11	17435.8	17679.2	22289.3	10159.9	23596.4	21465.1	21226.5
POS	M314T342_2	[M+Na]+	N-acetylneuraminic acid, 2,3-dehydro-2-deoxy-	0.300962	0.79416	0.30566	314.084	342.311		C04580	Organic oxygen compounds	Organooxygen compounds	Alcohols and polyols	173542	198070	76367.2	148465	56819.9	129550	140683	96084.6	257769	166352	176071	148754	150024	176866	147280
POS	M131T369	[M+H]+	N-acetylputrescine	0.243122	0.698593	0.456805	131.117	368.726	HMDB0002064	C02714	Organic acids and derivatives	Carboximidic acids and derivatives	Carboximidic acids	50879.7	45124.5	129863	21726.7	35257.1	20042.4	108928	104683	932.154	115421	552.225	103060	34781	35623.1	47253.1
POS	M306T42	[M+H-2H2O]+	N-acetylsphingosine	1.09469	1.48326	0.105418	306.279	42.07			Lipids and lipid-like molecules	Sphingolipids	Ceramides	574153	255201	257804	244689	271956	264979	218090	190821	281608	260107	160423	148867	249840	249847	248346
POS	M189T435	[M+H]+	N-alpha-acetyl-l-lysine	0.27359	1.82078	0.40928	189.134	435.104		C12989	Organic acids and derivatives	Carboxylic acids and derivatives	Amino acids, peptides, and analogues	30418.2	40906.9	4581.37	167851	15476.4	26282	21070.7	19400.8	44182	23880.6	29789.7	18485.5	28457.3	30423.4	28353.7
POS	M205T526	[M+H]+	N-benzyl-n-methylpiperidin-3-amine	0.268268	1.54236	0.13352	205.154	526.106			Benzenoids	Benzene and substituted derivatives	Phenylmethylamines	19119.7	23844	42631.3	23729.5	13147.1	19845.5	10597.1	8728.29	28540.7	18903.3	15040.2	10462.8	26068.1	26076.8	23825.8
POS	M144T45	[M+H+H2O]+	N-ethylmaleimide	0.999849	42.1665	0.00287285	144.065	45.2165		C02441	Organoheterocyclic compounds	Pyrrolidines	Pyrrolidones	65126.2	87636.1	249397	85648.7	75631.4	113297	2425.99	1509.2	2467.88	4395.15	1957.05	3293.86	62751.5	56226.9	56198.5
POS	M730T175	[M+H]+	N-oleoyl-d-erythro-sphingosylphosphorylcholine	0.220189	1.44583	0.0740865	729.589	174.902	HMDB0012101		Lipids and lipid-like molecules	Sphingolipids	Phosphosphingolipids	15708.7	19396.6	16000.2	17896.2	13348.7	16583.9	9133.23	6967.26	18229.9	6067.03	19505.6	8524.27	18194.9	19434.8	13298.6
POS	M256T38	[M+H-C18H34O2]+	N-palmitoyl-d-sphingosine	2.62742	1.11523	0.134321	256.263	38.285	HMDB0004949		Lipids and lipid-like molecules	Sphingolipids	Ceramides	3.57453e+06	4.40011e+06	3.48797e+06	3.85876e+06	3.60142e+06	4.0704e+06	3.93908e+06	3.91739e+06	3.67125e+06	3.23283e+06	3.09754e+06	2.75933e+06	3.00297e+06	3.00508e+06	2.83327e+06
POS	M569T37_1	[M+H]+	N-stearoylsphinganine	0.9788	4.11103	3.79774e-05	568.565	37.041	HMDB0011761		Lipids and lipid-like molecules	Sphingolipids	Ceramides	66782	128538	118512	116075	131069	155281	43348.4	36025.5	38942.3	24888.9	15379.6	15643.4	28016.5	26642.3	26664.4
POS	M146T335	[M+H]+	N,n-dimethyl-l-valine	0.120759	0.626152	0.465852	146.116	334.895			Organic acids and derivatives	Carboxylic acids and derivatives	Amino acids, peptides, and analogues	17275.3	10542.1	13350.7	10070.6	10948	12561	68423.2	10206.9	7359.99	14111.8	8624.75	10649.7	14552.9	18545.5	14496.4
POS	M312T190	[M+H]+	N,n-dimethylguanosine	0.107436	1.10449	0.610272	312.129	190.178	HMDB0004824					5599.76	5719.37	12707.4	8134.65	6948.17	5604.94	6890.89	8630.83	5543.58	9021.75	4606.85	5790.25	8381.87	8558.58	8379.76
POS	M447T342	[M+Na]+	N,n'-diacetylchitobiose	0.290088	4.62991	1.28372e-05	447.156	341.799	HMDB0003556	C01674	Organic oxygen compounds	Organooxygen compounds	Carbohydrates and carbohydrate conjugates	8207.93	8379.27	13974.4	11714.5	9554.21	9771.1	1212.53	1127.81	3746.83	3480.44	2189.37	1548.1	3738.32	3794.8	3425.03
POS	M251T158	[M+Na]+	N,n'-diallyl-2,3-dihydroxysuccinamide	0.343453	3.76159	0.00234929	251.111	157.921			Lipids and lipid-like molecules	Fatty Acyls	Fatty amides	14225.9	11153.5	28606.3	24277.6	15666.4	10678.9	3279.8	3243.75	3741.23	9513.95	4846.13	3184.81	6052.48	5848.95	5843.89
POS	M161T276	[M+H]+	N.alpha.-methyl-l-lysine	0.550531	8.5637	0.000295796	161.128	275.898			Organic acids and derivatives	Carboxylic acids and derivatives	Amino acids, peptides, and analogues	15590.2	21331	43093.2	41530.3	37241.4	52737.6	4213.95	3407.82	5038.16	3823.94	3854.81	4361.34	28885.5	28344.6	28236.6
POS	M174T216	[M+H]+	N5-(1-iminoethyl)-l-ornithine	0.367882	0.172078	8.18121e-07	174.102	216.03			Organic acids and derivatives	Carboxylic acids and derivatives	Amino acids, peptides, and analogues	2803.42	5188.62	2440.44	2604.67	3540.43	3534.73	14556	17882.4	22870.8	24072.6	19741.6	17756	9180.12	8990.35	9027.86
POS	M161T565	[M+H]+	N6-methyl-l-lysine	0.307243	3.39734	0.0866406	161.128	565.037	HMDB0002038	C02728	Organic acids and derivatives	Carboxylic acids and derivatives	"Amino acids, peptides, and analogues"	14824.8	10659.6	56308	15990.4	6722.12	16386.1	5547.87	4675.38	10704.3	7603.7	4875.42	2177.35	7616.92	6840.56	6874.35
POS	M664T427	[M]+	NAD+	0.165166	0.384085	0.00224496	664.114	426.584	HMDB0000902	C00003				2456.62	1977.45	5206.21	1824.19	2402.84	2681.27	3659.75	7785.93	9196.2	6189.87	10140.2	6113.74	4757.96	4548.75	4536.63
POS	M605T305_2	[M+Na]+	Naringin dihydrochalcone	0.03584	0.994125	0.976249	605.182	305.019			Phenylpropanoids and polyketides	Flavonoids	Flavonoid glycosides	4367.14	3602.98	3732.33	2996.11	993.703	3156.4	3794.7	3341.45	2642.46	4566.51	1943.68	2671.27	4017.57	4955.17	4797.74
POS	M581T283	[M+H]+	Narirutin	0.204012	13.3559	0.000344635	581.185	283.488		C09793	Phenylpropanoids and polyketides	Flavonoids	Flavonoid glycosides	5161.06	7605.7	6568.74	3959.09	2392.06	3014.85	436.537	238.342	398.954	288.487	295.643	491.007	5336.25	5339.8	4881.92
POS	M585T358	[M+H]+	Neomangiferin	0.932607	22.7901	6.44232e-05	585.141	357.715			Organoheterocyclic compounds	Benzopyrans	1-benzopyrans	49817.6	138914	94127.7	59770.5	103609	91557.3	2711.95	3405.35	5656.59	3971.9	4180.77	3671.27	35906.2	32332.4	31916.3
POS	M429T31	[M+H]+	Neoruscogenin	0.228048	2.26504	0.347743	429.317	30.621			Lipids and lipid-like molecules	Prenol lipids	Triterpenoids	26027.3	2027.75	1766.22	4033.75	3605.46	3639.38	1368.32	2212.33	4075.8	4200.92	2514.61	3773.36	3722.37	3885.45	3905.86
POS	M203T532	[M+H]+	Ng,ng-dimethyl-l-arginine	0.703161	1.36598	0.2598	203.15	532.181	HMDB0001539	C03626	Organic acids and derivatives	Carboxylic acids and derivatives	Amino acids, peptides, and analogues	397631	39965.8	395051	344269	280679	367331	201655	305355	131838	360619	112709	223803	489788	449004	448826
POS	M203T574	(M+H)+	NG,NG-dimethyl-L-arginine(ADMA)	0.361705	1.11304	0.720234	203.149	573.719						48587.9	100775	149225	75032.1	52681.2	90794.7	138681	50508.2	67398.4	116431	77096.7	14463.8	104689	105679	80553.3
POS	M123T20	(M+H)+	Nicotinamide	0.122916	1.18915	0.14554	123.054	20.076	HMDB0001406	C00153	Organoheterocyclic compounds	Pyridines and derivatives	Pyridinecarboxylic acids and derivatives	7080.24	8290.87	8137.76	10826.4	5519.14	9404.73	6264.92	6705.4	8014.17	6274.44	7974.61	6190.13	7811.3	7716.75	7324.74
POS	M124T213	(M+H)+	Nicotinate	0.596204	0.362356	0.0157731	124.038	213.071	HMDB0001488	C00253	Organoheterocyclic compounds	Pyridines and derivatives	Pyridinecarboxylic acids and derivatives	27734.8	23733.9	42634.2	29857.9	25941.1	37785.7	117246	124449	72373.3	3051.47	83323.2	117521	19098.1	19553	19093.5
POS	M540T332	[M+H]+	Nintedanib	0.297259	33.4376	0.000203629	540.262	331.732			Organoheterocyclic compounds	Indoles and derivatives	Indolecarboxylic acids and derivatives	10666.7	7441.43	17154.1	8808.04	7240.99	6259.23	782.89	36.0746	287.65	202.605	225.391	187.117	7347.98	7285.71	6410.21
POS	M227T166	(M+H)+	Nitrotyrosine	0.0616537	1.15399	0.624721	227.071	166.074						3746.38	3896.2	3509.29	3386.01	3660.63	2834.72	5990.76	1187.03	3486.61	5339.73	1166.49	1055.92	3536.43	3368.29	3369.27
POS	M335T386	[M+Na]+	Nivalenol	0.582056	15.6587	4.32814e-05	335.094	386.021		C06080	Lipids and lipid-like molecules	Prenol lipids	Sesquiterpenoids	30251	49353.6	52243.7	26460.6	32323.1	24501.2	2901.74	2668.73	2587.57	640.594	2371.82	2568.47	14227.2	14224.7	14390.2
POS	M169T157	[M+H]+	Norharmane	0.627824	3.80305	0.000438083	169.085	156.728	HMDB0012897	C20157	Organoheterocyclic compounds	Indoles and derivatives	Pyridoindoles	45538.9	61685.5	85234.5	42548.8	42558.9	39344.7	12533.5	13634.8	9464.89	14615.6	9107.26	23974.9	28844.5	26990.3	26961.8
POS	M575T400	[2M+H]+	Noroxymorphone	0.641683	76.7682	0.0175036	575.251	399.791	HMDB0061073					84664.1	143651	48627.3	22355	22239.7	22806.4	1122.18	355.217	771.805	1174.73	635.538	426.036	42796.6	44941.8	42915
POS	M598T308	[3M+H]+	O-phospho-l-threonine	0.716851	0.0668964	0.000550435	598.076	307.558	HMDB0011185	C12147	Organic acids and derivatives	Carboxylic acids and derivatives	Amino acids, peptides, and analogues	14624	3682.18	3204.15	2352.57	2915.77	2772.22	57594.7	117608	105195	81686.9	34876.8	44779.1	45025	50081.2	50006.1
POS	M199T244	[M+H]+	O,o,s-triethyl phosphorothioate	0.0331812	1.02555	0.93267	199.062	243.594						1550.25	1320.01	1691.17	1242.89	1117.19	992.579	754.708	701.97	2914.55	1730.29	667.019	948.396	3674.61	2097.1	2155.08
POS	M391T29	[M+H]+	Octyl-3,5-di-tert-butyl-4-hydroxyhydrocinnamate	0.189485	0.392278	0.0963101	391.341	29.0515			Lipids and lipid-like molecules	Fatty Acyls	Fatty alcohol esters	5962.87	4487.54	5248.69	5775.51	6157.91	5309.09	36874.2	8055.32	8313.77	10030	8219.89	12482.1	8594.54	8334.06	8594.16
POS	M603T329_2	[2M+Na]+	Officinalin isobutyrate	0.0479382	0.930232	0.668371	603.169	328.591						12269.2	9720.33	11974.4	8743.13	8252.41	10503.4	10635.5	7527.09	9046.39	18394.2	8589.99	11879.4	12528.9	13079.6	13077.5
POS	M595T201	[M+Na]+	Oleana-1,9(11)-dien-28-amide, 2-cyano-3,12-dioxo-n-(2,2,2-trifluoroethyl)-	0.0464119	1.12242	0.631622	595.328	200.777			Benzenoids	Naphthalenes	Naphthalenecarboxylic acids and derivatives	1746.23	540.009	3697.01	2074.51	1882.9	2437.77	1327.49	2278.19	1281.84	1905.11	2010.58	2225.18	1791.26	1790.72	1856.31
POS	M297T35_3	[M+H]+	Oleic acid methyl ester	0.374453	3.47023	0.0117224	297.278	35.078		C03425	Lipids and lipid-like molecules	Fatty Acyls	Fatty acid esters	41196.5	20963.8	21256.6	11371.8	12088.3	18727.8	3291.05	4861.42	4974.36	3862.46	15875.2	3330.51	12896.8	12362.3	12899.2
POS	M620T38	[2M+H]+	Oleoyl ethylamide	0.360212	1.04567	0.718587	619.611	37.656			Lipids and lipid-like molecules	Fatty Acyls	Fatty amides	57811.1	73084.8	84569.9	102791	89267.7	76661.8	87196.5	94691.7	68056.2	65548.6	94854.9	52689.3	54479.3	51254.6	51210.1
POS	M769T72	[M+H-2H2O]+	Oligomycin b	0.193053	0.292265	0.000128758	769.498	71.703		C11312				2715.56	2153.47	780.615	1561.1	3131.44	2395.97	7160.53	8995.12	10097.9	6431.96	5506.4	5392.39	2876.39	2658.17	2658.73
POS	M461T339_2	[M+H]+	Oxytetracycline	0.206511	0.269462	0.00564554	461.142	338.621		C06624				3247.17	2590.74	4715.37	2037.01	1482.02	1238.69	5698.66	3747.31	14448.9	10181.1	15169.8	7574.93	5291.64	5399.44	5293.1
POS	M704T175	[M+H]+	Palmitoyl sphingomyelin	0.179872	1.31296	0.167449	703.572	174.662	HMDB0061712		Lipids and lipid-like molecules	Sphingolipids	Phosphosphingolipids	12216.6	17481.2	13280.3	14855.4	13277.8	13626.1	8615.12	7021.06	14373.1	6034.03	19633.7	8862.28	15822.4	15859.2	11272.4
POS	M158T245	[M+H-C10H12N2O2]+	Panobinostat	0.240959	1.14645	0.508472	158.08	245.37			Organoheterocyclic compounds	Indoles and derivatives	Tryptamines and derivatives	31919.3	36529.6	59339.4	33676.3	26277.7	31697.9	32638.5	33291.2	9226.09	42602	32650.8	40999.6	19543.4	21970.7	19557
POS	M593T410	[M+K]+	Pantethine	0.653825	9.58734	2.60179e-06	593.215	410.276	HMDB0003828	C12661	Organic acids and derivatives	Carboxylic acids and derivatives	Amino acids, peptides, and analogues	41982.7	45933.6	62825.1	51986.4	30796.5	44904.9	5053.81	3616.75	6542.12	3343.8	6652.84	3832.03	20584.2	19843.8	19824.4
POS	M182T357	(M+Na)+	Pargyline	0.0963396	0.674344	0.0604854	182.092	357.387	HMDB0015563	C07414	Benzenoids	Benzene and substituted derivatives	Phenylmethylamines	6057.73	5494.44	5005.68	16351.9	5804.84	8920.96	12795.3	10647	12150.5	12305.9	12100.4	10640.7	9410.96	9410.7	9480.78
POS	M351T351	[M+Na]+	Pencycuron	0.406431	1.44758	0.0935279	351.125	350.952		C11012	Benzenoids	Benzene and substituted derivatives	Halobenzenes	47951.8	63200.3	85584.6	40763.8	38524.7	48773.9	27763.6	28002.2	60610.5	33716.2	45870.5	28410.1	22887.1	23014.9	17826.1
POS	M558T427	[M+H-C3H8O2]+	Penitrem a	0.152218	0.367345	0.0247722	558.256	426.621		C20070				3189.44	1446.92	3351.15	2586.35	1304.18	2924.69	82.5133	6440.44	7281.16	12083.6	6924.77	7483.98	1655.99	1803.69	2744.29
POS	M309T43_1	(M-2H+3Na)+	Pentadecanoic Acid	0.640615	4.07303	0.000269584	309.18	42.787	HMDB0000826	C16537	Lipids and lipid-like molecules	Fatty Acyls	Fatty acids and conjugates	31828.2	51645.1	77592.2	62639	39210.8	50947.4	26289.2	10031.4	10357.3	9854.97	9941.27	10584.6	25493.1	26445.3	25487.5
POS	M625T346_1	[M]+	Peonidin-3,5-o-di-beta-glucoside	0.0270372	0.927679	0.500092	625.174	346.249			Phenylpropanoids and polyketides	Flavonoids	Flavonoid glycosides	4804.77	4520.9	4108.29	3912.18	2969.93	4513.66	4655.08	3345.77	4068.21	5187.85	5777.49	3731.04	5206.45	5204.67	5103.58
POS	M213T149	(M+CH3COO+2H)+	Perillyl alcohol	0.119434	1.10205	0.787899	213.148	148.841						32666.9	12958.7	22770.7	75855.8	19520.3	26588.4	46620.2	16450.3	29940.9	41806.2	18826	19089.7	35680.2	35583.6	35417.6
POS	M369T575	[M+H]+	Perindopril	0.244527	3.38381	0.00511365	369.248	574.77	HMDB0014928	C07706	Organic acids and derivatives	Carboxylic acids and derivatives	Amino acids, peptides, and analogues	10073.7	6168.66	15343.6	12102.2	8152.62	5817.15	7847.28	736.353	4451.25	2318.73	913.189	772.548	8100.92	7061.66	7177.55
POS	M391T401	[M+H]+	Permethrin	0.357897	5.55515	0.000533645	391.106	400.776	HMDB0015604	C14388	Lipids and lipid-like molecules	Fatty Acyls	Fatty acid esters	20168.9	27025.9	17014.7	9689.06	10728.5	14115.2	630.521	2481.82	3992.2	3936.08	3695.7	3038.58	13803.3	13790.8	13370.7
POS	M237T204	[M+H]+	Phe-Ala	0.370092	4.70806	0.00119731	237.123	204.078			Organic acids and derivatives	Carboxylic acids and derivatives	Amino acids, peptides, and analogues	15331.7	9440.48	23051.6	34702.4	18515.4	19107.9	2843.81	5595.36	2405.36	3549.13	6095.29	5030.98	12726.9	12735.6	11846.7
POS	M350T182	[M+H]+	Phe-Ala-Leu	0.511426	15.6888	5.00694e-05	350.206	181.995			Organic acids and derivatives	Carboxylic acids and derivatives	Amino acids, peptides, and analogues	23456.6	22655.6	45730.2	32896.7	20532.6	24212	2862.36	1023.31	1718.9	1740.92	1129.49	2327.86	13552.6	15656.2	15712
POS	M324T252	[M+H]+	Phe-Ala-Ser	0.17231	1.15536	0.38811	324.155	251.666			Organic acids and derivatives	Carboxylic acids and derivatives	Amino acids, peptides, and analogues	8295.72	14466.4	22026.6	16904.2	11202.3	13939	10392.9	10293.3	15839.3	14179.7	13642.8	10809.8	11490.7	11483.9	11051.3
POS	M280T276	[M+H]+	Phe-asn	0.258945	0.394963	0.0840627	280.132	276.154			Organic acids and derivatives	Carboxylic acids and derivatives	Amino acids, peptides, and analogues	10832.3	10802.1	13631.8	10472.7	8566.79	9953.74	6553.65	11450.8	34176.4	63706.1	30349.1	16460.9	6744.7	6743.47	6383.36
POS	M281T328	[M+H]+	Phe-asp	0.391772	5.26333	0.000177717	281.112	327.924			Organic acids and derivatives	Carboxylic acids and derivatives	Amino acids, peptides, and analogues	28264.3	9766.28	21005.1	24183.2	15692.3	17652.6	4132.26	1616.68	4677.9	5060.07	2582.73	4076.78	12055.5	11838.2	11838.5
POS	M310T170	(M+CH3CN+H)+	Phe-Cys	0.156549	1.57394	0.00174135	310.13	169.796						6468.52	4512.91	6785.12	5593.29	4396.81	5878.51	2926.29	3068.99	3782.13	4746.11	3448.96	3397.57	5955.61	6101.11	5944.87
POS	M294T255_2	[M+H]+	Phe-gln	0.366777	2.33928	0.0402451	294.144	254.728			Organic acids and derivatives	Carboxylic acids and derivatives	Amino acids, peptides, and analogues	27106.5	21559.6	35281.3	41469.4	27099.7	25543	3755.23	1696.05	2761.16	29306.9	1535.27	37062.4	30709.7	30576.7	27955.7
POS	M336T117	(M+CH3CN+H)+	Phe-Glu	0.258867	2.87457	0.0101603	336.159	116.522						6637.07	10446.4	18441.3	6156.46	16113.1	6306.39	3589.66	3542.48	3785.33	3860.29	3691.07	3830.37	8509.58	8419.95	8421.33
POS	M223T259	[M+H]+	Phe-gly	0.23301	2.50624	0.00174936	223.106	259.034		C18481	Organic acids and derivatives	Carboxylic acids and derivatives	Amino acids, peptides, and analogues	7422.18	6962.88	12837.1	11614.7	7976.75	7380.61	5981.21	1032.17	2277.5	4376.42	5137.88	2818.5	10626.7	10624.3	10327.9
POS	M303T270	(M+H)+	Phe-His	0.233859	1.92281	0.0284963	303.144	270.426						10155.8	12038	17933.7	14893	8465.97	10198.1	12555.2	8734	2511.38	4585.82	8919.38	1015.42	8161.22	8173.67	7797.42
POS	M301T351	(M+Na)+	Phe-Ile	0.323502	0.198776	0.0171507	301.149	351.298						11083.4	6966.36	3028.87	1487.41	1561.44	1402.32	21680.7	14207.8	32774.5	40516.8	19154.2	100.939	4527.97	7736.91	4843.44
POS	M297T295	(M+H)+	Phe-Met	0.295411	5.94855	0.205448	297.126	294.565						44593.2	1492.68	4392.38	631.28	9858.17	5798.15	3347.47	1522.16	1670.41	982.165	1578.94	2122.73	1711.19	1411.73	1376.04
POS	M453T283	[M+H]+	Phe-Met-Arg	0.227289	13.4645	0.00472841	453.23	282.858			Organic acids and derivatives	Carboxylic acids and derivatives	Amino acids, peptides, and analogues	4876.92	4553.23	14134.5	7802.5	5089.62	2637.49	615.523	594.766	566.412	86.2808	589.117	451.415	6931.75	7018.94	5705.49
POS	M253T246	[M+H]+	Phe-ser	0.476032	8.27547	8.39733e-05	253.118	245.866			Organic acids and derivatives	Carboxylic acids and derivatives	Amino acids, peptides, and analogues	27082.8	14346.9	37286.6	33817.3	18193.7	31116.6	1227.27	2285.21	4162.19	5610.67	3692.71	2579.02	19990.6	22209.9	19227.5
POS	M267T222	[M+H]+	Phe-thr	0.354795	2.69642	0.00905197	267.133	221.758			Organic acids and derivatives	Carboxylic acids and derivatives	Amino acids, peptides, and analogues	30811	15943	38301.1	25583.1	13636.2	15332.7	18377.7	5642.72	5439.29	6720.91	8088.2	7506.08	17000	15754.5	15626.6
POS	M352T341	[M+H]+	Phe-trp	0.309134	4.67081	1.38324e-06	352.149	340.506			Organic acids and derivatives	Carboxylic acids and derivatives	Amino acids, peptides, and analogues	9178.4	11822.2	14152.9	10337.1	10264.6	12157	3164.94	2234.94	4147.35	1088.53	2846.91	1057.04	10296.2	10370	11246.5
POS	M293T148_2	(M+H-2H2O)+	Phe-Tyr	0.0921449	0.569659	0.292503	293.123	147.964						6603.09	4781.15	7759.64	5452.28	5470.13	5390.46	8526.08	6637.07	9813.43	29370.4	1011.88	6883.15	8145.32	8677.51	8143.94
POS	M241T323	[M+H]+	Pheniramine	0.276969	1.20256	0.141253	241.154	323.453	HMDB0015557		Organoheterocyclic compounds	Pyridines and derivatives	Pheniramines	36017	28606.4	45585.3	28942.4	26666.5	31683.8	28296.7	21621.8	25428.6	35972.4	25230.9	27684.1	34303.1	34655.4	34291
POS	M95T299	[M+H]+	Phenol	0.313419	0.414016	0.000353961	95.0484	299.213	HMDB0000228	C00146	Benzenoids	Phenols	1-hydroxy-4-unsubstituted benzenoids	14540.1	7904.65	13314.8	7385.97	5721.42	9112.17	22361.3	15720.8	19328.1	30016.1	25252.4	27361.7	23009.6	21855.9	21842.5
POS	M150T166	[M+H]+	Phentermine	0.112122	0.683008	0.00515083	150.112	166.129	HMDB0014337	C07438	Benzenoids	Benzene and substituted derivatives	Phenethylamines	6328.07	6163.14	6806.16	7162.38	6330.01	5070.16	11064.6	7796.8	6551.79	11463.4	9009.05	9545.46	8464.51	8870.33	8889.19
POS	M166T143	[M+H]+	Phenylalanine	0.744993	0.134586	0.000293127	166.085	142.731	HMDB0000159	C00079	Organic acids and derivatives	Carboxylic acids and derivatives	Amino acids, peptides, and analogues	10057.5	9824.37	15558.1	11152	8560.83	11491.8	86702.1	59862.5	65948.2	145210	63028.6	74430.4	48693.6	48760.1	46660.9
POS	M437T305	[M+H]+	Phlorizin	0.469045	55.2292	0.000835286	437.161	305.425	HMDB0036634	C01604	Phenylpropanoids and polyketides	Flavonoids	Flavonoid glycosides	17914.1	36904.2	40841.9	10829.8	16320.4	19759.6	539.287	76.8797	546.327	891.547	392.471	134.912	16048.4	16049.8	16329.6
POS	M367T487	[2M+H]+	Phosphocholine	0.259224	1.73495	0.0319912	367.149	487.182	HMDB0001565	C00588	Organic nitrogen compounds	Organonitrogen compounds	Quaternary ammonium salts	18530.4	17515.8	29655	13972.6	9044.79	15053.8	8761.39	9049.55	9031.16	10698	13859	8413.75	14419	16635.2	14679.7
POS	M621T175	[M+H]+	Phosphonic acid, p-[2-[3-[[(1-benzoyl-4-piperidinyl)methylamino]carbonyl]-2-naphthalenyl]-1-(1-naphthalenyl)-2-oxoethyl]-	0.175013	0.326084	0.000210062	621.214	174.949						3382.25	2403.23	1236.05	1664.25	713.185	2314.92	5103.6	3781.95	5802	6804.61	8046.35	6384.4	5752.07	5773.08	5429.95
POS	M184T575	(M+H)+	Phosphorylcholine	0.403672	0.399169	0.0851828	184.072	575.203	HMDB0001565	C00588	Organic nitrogen compounds	Organonitrogen compounds	Quaternary ammonium salts	22443.9	42647.6	35975.5	16647.9	33819.5	30915.4	30252.2	89149.5	113208	164462	53155.9	6846.69	46334	31565.2	30030.5
POS	M278T369	M+	Phthalic acid Mono-2-ethylhexyl Ester	0.342412	0.40553	3.79223e-05	278.152	368.726						8598.23	5237.06	14478.3	17886.1	13002.6	6989.54	24958.9	24940	24121.8	29952.4	28326.8	30923.1	4228.73	4837.66	4845.34
POS	M441T260_2	[M+Na]+	Phyllanthin	0.326258	19.7406	3.64949e-06	441.229	259.955		C10746				10182.4	9366.85	16502.8	10322.5	8856.15	10552.5	441.225	347.02	837.85	658.988	582.334	464.964	9220.63	9153.1	7307.94
POS	M513T334	[M+H]+	Picroside ii	0.0806634	0.702529	0.025937	513.138	334.252			Phenylpropanoids and polyketides	Tannins	Hydrolyzable tannins	6111.01	6826.39	6172.5	5232	7163.5	5133.74	8152.03	6403.55	10137.8	8654.09	12353.2	6452.51	6544.85	5552.01	6543.46
POS	M561T320	[M+Na]+	Picroside iii	0.14341	1.89313	0.00248637	561.156	319.755			Phenylpropanoids and polyketides	Cinnamic acids and derivatives	Hydroxycinnamic acids and derivatives	3309.89	6045.43	4397.48	3775.06	3052.66	3999.41	1761.92	1858	3095.17	2329.8	2111.62	1827.25	4780.77	4976.3	4777.76
POS	M462T313	[M+H]+	Pimozide	0.263686	7.41825	0.00188938	462.231	313.271	HMDB0015232	C07566	Benzenoids	Benzene and substituted derivatives	Diphenylmethanes	11634.9	10631.5	15810.1	5776.01	4374.06	5255.4	1342.28	1162.39	1607.44	999.337	802.568	1295.49	6274.73	6705.25	6268.09
POS	M705T264	[M+Na]+	Pinoresinol diglucoside	0.0990613	0.418344	0.0224824	705.235	264.315						1609.27	1343.96	1945.19	1069.71	958.635	1220.07	2578.97	2812.14	2320.66	6538.17	1936.28	3287.78	2664.58	2743.59	2664.78
POS	M376T38_1	[M+H]+	Pipamperone	0.471811	1.11306	0.74106	376.258	37.657			Organic oxygen compounds	Organooxygen compounds	Carbonyl compounds	232651	64172.8	75596.6	68225.1	78264.8	76368.7	65913.2	69248.6	55656	92493.9	117577	133923	141652	141679	148613
POS	M347T218	[M+Na]+	Piperonyl sulfoxide	0.0828695	0.649703	0.0912787	347.167	218.176		C19147				6199.25	3374.72	3124.45	3182.02	2073.7	4227.33	4226.65	8056.89	3281.36	3727.1	6768.24	8080.67	4355.86	4468.59	4353.41
POS	M422T301	[M+H]+	Pitavastatin	0.322512	24.8535	0.00308534	422.2	300.776	HMDB0041991	C13334	Organoheterocyclic compounds	Quinolines and derivatives	Phenylquinolines	12227.8	6248.6	27573.9	9965.79	7834.17	12157.1	836.982	84.2965	863.587	956.487	125.209	191.657	11675.3	11962.1	11636.8
POS	M1038T233	[M+Na]+	Polyphyllin b	0.104586	7.37969	0.000145248	1037.53	233.47			Lipids and lipid-like molecules	Steroids and steroid derivatives	Steroidal glycosides	1916.7	1267.95	1483.53	1372.56	779.653	770.775	132.031	78.2523	133.284	249.031	350.237	85.8204	969.966	972.774	923.978
POS	M487T457	[M+Na]+	Pristimerin	0.319676	20.5597	1.09168e-05	487.261	456.633		C08633	Lipids and lipid-like molecules	Prenol lipids	Triterpenoids	14807.2	12449.8	12400	7817.29	7639.6	8318.52	1018.85	168.502	392.811	795.402	451.192	258.524	8262.65	8205.61	7558.22
POS	M187T65	(M+H)+	Pro-Ala	0.56864	8.25257	0.0243903	187.107	65.099						98319.7	9191.81	45816.6	42436.8	17252.3	27253.6	222.889	557.292	1020.33	14849.1	315.439	12149.6	17215	13787.3	14488.7
POS	M230T337	(M+H)+	Pro-Asn	0.563065	4.68093	0.00057739	230.113	337.332						64166.2	41882.6	35945.3	34659.5	18205.7	48563.9	10432.5	7104.92	6089.98	15374.9	6353.35	6647.43	25731.8	25727.2	24050
POS	M219T545	[M+H]+	Pro-cys	0.241682	0.798097	0.839949	219.083	544.522			Organic acids and derivatives	Carboxylic acids and derivatives	Amino acids, peptides, and analogues	150984	89221.6	385136	796718	391983	400305	5716.06	5333.26	41135.7	2.65606e+06	21322.8	44966.1	38156.6	38434.4	17235
POS	M244T346	[M+H]+	Pro-gln	0.41811	1.05955	0.676261	244.117	346.253			Organic acids and derivatives	Carboxylic acids and derivatives	Amino acids, peptides, and analogues	151535	143241	152824	146924	111754	166135	126521	81047.7	131587	211709	148890	123622	173540	173544	171397
POS	M245T402	[M+H]+	Pro-Glu	0.254387	3.68261	0.0159625	245.113	401.858			Organic acids and derivatives	Carboxylic acids and derivatives	Amino acids, peptides, and analogues	15409.2	919.608	21180.9	9743.59	10999.2	12010.1	8555.97	2365.18	2533.9	2608.41	1865	1151.1	2902.07	5229.83	3148.67
POS	M201T270	[M+2H]2+	Pro-Glu-Arg	0.538545	7.7697	1.06539e-05	201.123	270.178			Organic acids and derivatives	Carboxylic acids and derivatives	Amino acids, peptides, and analogues	31758.8	35066.3	43710.9	38089.2	18524.1	29684.5	4885.46	3426.49	3476.97	6390.89	3117.94	4035.76	31941.1	31937.4	33480.9
POS	M173T307	(M+H)+	Pro-Gly	0.792365	23.6151	0.0115917	173.091	306.519						92438.6	167605	113587	8741.78	6725.43	133664	3262.46	2898.08	4184.02	4021.43	4269.09	3501.66	16130.5	15789.3	22345.9
POS	M229T271	[M+H]+	Pro-hyp	0.357123	5.17304	0.00957971	229.117	271.29	HMDB0006695		Organic acids and derivatives	Carboxylic acids and derivatives	Amino acids, peptides, and analogues	30039.3	4324.38	27192.3	25190.5	4682.93	29156.4	8315.82	1081.99	4154.84	3719.72	2926.08	3111.99	24859.5	20898.2	20838.2
POS	M385T240	[M+H]+	Pro-Ile-Arg	0.442537	8.61456	6.11556e-06	385.243	239.769			Organic acids and derivatives	Carboxylic acids and derivatives	Amino acids, peptides, and analogues	19870.2	18504.8	32109.5	18431.1	18902.5	20680.6	2166.81	1191.9	2496.19	3919.4	2549.79	2592.34	12937.8	13276.5	13274.8
POS	M357T368	[M+H]+	Pro-Ile-Lys	0.557664	1.11021	0.653867	357.271	367.587			Organic acids and derivatives	Carboxylic acids and derivatives	Amino acids, peptides, and analogues	18703.4	163152	186973	147820	83776	165445	98037.5	128605	134119	107957	135206	85920.7	148965	149110	59026.6
POS	M202T262	[M+2H]2+	Pro-Met-Arg	0.107988	1.26806	0.104744	202.107	262.034			Organic acids and derivatives	Carboxylic acids and derivatives	Amino acids, peptides, and analogues	5261.76	3789.26	5075.78	5704.2	6813.12	4688.73	3619.64	3709.57	5212.54	5798.75	3485.65	2883.19	4185.58	3890.88	3814.02
POS	M213T315	[M+H]+	Pro-pro	0.428511	3.91914	0.00110982	213.122	315.333			Organic acids and derivatives	Carboxylic acids and derivatives	Amino acids, peptides, and analogues	29855	37305.9	37368.1	18079.4	20564.2	13216.3	10759.9	7541.16	4305.51	5348.5	5602.88	6345.91	16441.1	17447.6	17433
POS	M302T75	[M+H]+	Pro-Trp	0.847671	0.914804	0.722952	302.305	75.42	HMDB0000269	C00836	Organic nitrogen compounds	Organonitrogen compounds	Amines	120588	601412	278433	275811	426709	305636	399159	409469	155447	264368	506367	460840	203351	191797	258185
POS	M458T453	[M+H]+	Pro-Trp-Arg	0.315753	4.64526	0.000143186	458.234	452.523			Organic acids and derivatives	Carboxylic acids and derivatives	Amino acids, peptides, and analogues	13549.5	8033.5	18370.6	10654.9	10181.1	16285.2	2212.78	1925.13	3141.62	5227.18	2389.11	1696.31	9118.97	9461.43	9089.87
POS	M204T136	[M+2H]2+	Pro-Tyr-Lys	0.643002	10.3572	0.000291763	204.133	135.881			Organic acids and derivatives	Carboxylic acids and derivatives	Amino acids, peptides, and analogues	40454.1	19268.1	76750.6	44249.1	48559.8	64717.4	4206.68	5141.18	3995.82	4725.06	4509.72	5807.44	28185.5	28565.5	28573.4
POS	M215T285	[M+H]+	Pro-val	0.83951	10.1221	3.61527e-06	215.138	284.67			Organic acids and derivatives	Carboxylic acids and derivatives	Amino acids, peptides, and analogues	84191.6	98812.8	87016.2	51991.4	69928.5	65338.3	21936	3315.18	6311.71	6595.4	3397.68	3620.28	50794.3	48661.1	48598.8
POS	M285T319	[M+H]+	Promethazine	0.314837	1.80357	0.0344424	285.144	318.77	HMDB0015202	C07404	Organoheterocyclic compounds	Benzothiazines	Phenothiazines	13762.4	12905.2	38228.2	27464.2	18388	29048.6	12779.2	8424.63	11170.9	13930.7	17166.4	14039.3	12149.4	10789.1	12144.9
POS	M301T224	[M+H]+	Promethazine sulfoxide	0.0340562	0.770899	0.319452	301.15	223.518			Organoheterocyclic compounds	Benzothiazines	Phenothiazines	6295.34	9771.36	15897.1	10567.6	2970.6	6174.51	7206.68	7434.16	13308.6	15803.4	14922.7	8358.6	5559.19	5593.18	5586.99
POS	M444T327_1	[M+H]+	Propaquizafop	0.588445	32.3724	9.69679e-06	444.14	326.714		C18886	Benzenoids	Benzene and substituted derivatives	2-phenoxypropionic acid esters	39810.9	32634.6	46834.1	41031.7	16883.5	40293	945.775	1273.63	2015.82	417.591	996.783	1068.72	24070.9	26644	24019.8
POS	M553T400	[M+Na]+	Proscillaridin a	0.523594	20.6593	0.0166494	553.269	400.026		C12816	Lipids and lipid-like molecules	Steroids and steroid derivatives	Steroid lactones	54134.7	95265.3	36703.5	15280.2	16014.5	16548.8	1109.31	441.286	5356.39	1870.03	2028.43	518.617	33705.3	34862	33738.6
POS	M570T493	[M+Na]+	Prostaglandin e2 p-benzamidophenyl ester	0.396989	9.38653	7.85614e-07	570.297	493.175			Lipids and lipid-like molecules	Fatty Acyls	Eicosanoids	16411.3	13711.4	15719.5	17115.7	19136	23024.9	1690.38	414.898	3775.83	3594.02	1212.68	511.084	14486.2	14466.5	15322.8
POS	M337T343	[M+H]+	Psoralidin	0.407221	4.26273	0.00815556	337.109	343.066	HMDB0034050	C10523	Phenylpropanoids and polyketides	Isoflavonoids	Coumestans	27586.1	52019.2	13290.2	26522.9	10303.5	28996.8	5272.16	1168.4	8940.99	7822.09	8320.57	5709.86	21716.7	22051.3	20759.8
POS	M425T413	[M+Na]+	Pyrazoxyfen	0.232335	7.4882	4.2388e-05	425.032	412.937		C18556	Benzenoids	Benzene and substituted derivatives	Benzoyl derivatives	4841.24	5603.99	9097.9	6585.01	4338.01	6473.93	47.1936	1607.23	1607.23	1607.23	33.0622	31.1681	509.439	427.374	383.331
POS	M150T471	[M+H-H2O]+	Pyridoxal	0.276853	1.28597	0.0546078	150.054	471.029	HMDB0001545	C00250	Organoheterocyclic compounds	Pyridines and derivatives	Pyridine carboxaldehydes	24258.7	30309.5	30432.9	32049.5	23653.8	28067.9	12826.2	19496.5	29188.6	24717.9	26838.5	18173.4	26758.6	26950.5	22463.7
POS	M245T432_1	[M+H]+	Pyroglu-Asp	0.137022	1.6784	0.550862	245.076	432.129			Organic acids and derivatives	Carboxylic acids and derivatives	Amino acids, peptides, and analogues	2817.75	1926	3733.19	43638.4	2136.28	44664.1	5952.53	2477.75	3076.5	4628.69	1547.69	41251.2	2838.15	3173.83	3170.2
POS	M399T341	[M+H]+	Pyroglu-Ile-Arg	0.339333	12.3468	0.00281609	399.234	340.831			Organic acids and derivatives	Carboxylic acids and derivatives	Amino acids, peptides, and analogues	7358.16	6611.9	12534	29368.5	14422.4	21392.2	1485.96	1306.33	1758.98	504.13	1249.68	1120.89	8474.98	9148.64	8633.07
POS	M277T223	[M+H]+	Pyroglu-phe	0.935761	27.0278	0.152555	277.118	222.513			Organic acids and derivatives	Carboxylic acids and derivatives	Amino acids, peptides, and analogues	390628	546011	8560.19	6151.93	4464.35	4487.1	5792.85	4740.99	11715	2169.55	7747.66	3364.06	144977	100413	96327.6
POS	M72T468	(M+H)+	Pyrrolidine	0.592857	1.08244	0.846603	72.0806	468.498	HMDB0031641		Organoheterocyclic compounds	Pyrrolidines		184254	146348	97968.9	432164	652597	129021	332755	371115	101073	202967	112900	396453	98144	209720	256115
POS	M588T425	[M+K]+	Pyrrolidinium, 1-[(7r)-7-(acetyloxy)-4-hydroxy-4-oxido-3,5,9-trioxa-4-phosphapentacos-1-yl]-1-methyl-, inner salt	0.246637	3.7407	0.00185041	588.334	425.125						8351.36	5175.04	13128.3	11831.9	8024.38	10033.5	964.682	6159.54	652.395	1071.75	108.122	6159.54	10898.3	10781.1	10776.2
POS	M439T336	[M+H]+	Quinapril	0.35942	10.6831	0.00170071	439.214	336.15	HMDB0015019	C07398	Organic acids and derivatives	Carboxylic acids and derivatives	Amino acids, peptides, and analogues	11217	12645.5	29082.6	23516.4	9717.68	9351.96	2114.49	685.629	1722.9	1699.74	1446.59	1272.87	14449.5	17479.3	14423.8
POS	M109T259	(M+H)+	Quinone	0.505641	0.258144	1.23539e-05	109.027	258.517	HMDB0003364	C00472/C15602	Organic oxygen compounds	Organooxygen compounds	Carbonyl compounds	21621.3	18093.5	12333.2	2679.47	8293.63	3870.74	47074.5	38889.5	38078.1	53762.3	38420.4	42901.2	32575	35083.6	35088.4
POS	M467T320	[M+Na]+	Raltegravir	0.209875	1.34663	0.50542	467.153	319.732			Organoheterocyclic compounds	Diazines	Pyrimidines and pyrimidine derivatives	54059.1	98682.6	46228.5	6995.18	15804.5	11846	30663.2	24630	22711	26071.5	30258.4	39147.2	18507.1	19249.2	18567.5
POS	M450T357	[M+Na]+	Ranolazine	0.322269	9.23219	9.6085e-05	450.245	357.089	HMDB0014388		Benzenoids	Phenol ethers	Anisoles	8693.51	6786.13	15355.5	16195.2	9840.04	16332.7	2011.5	987.661	1545.12	1346.11	1286.85	751.872	3721.32	3568	3573.26
POS	M973T314	[M+Na]+	Rebaudioside c	0.102245	0.16297	0.308597	973.44	313.865			Lipids and lipid-like molecules	Prenol lipids	Terpene glycosides	319.219	3317.37	345.633	465.369	40.6932	185.089	526.403	220.217	2904.36	1403.22	23140.2	481.761	3714.4	3965.89	3964.92
POS	M178T202	[M+H]+	Rebemide	0.399425	0.434085	0.134351	178.133	201.501			Benzenoids	Benzene and substituted derivatives	Benzoic acids and derivatives	80647.6	28458.8	16232.2	31249.7	8493.79	27100.1	164558	25599.8	48281.1	114473	76301.9	13515.5	43045.6	42701.7	43044.4
POS	M453T215	[M+H]+	Repaglinide	0.366861	26.4095	3.63137e-05	453.267	215.187	HMDB0015048	C07670	Organoheterocyclic compounds	Piperidines	Phenylpiperidines	13978.8	10909.5	21881.9	17700.9	8302.63	13666.8	720.255	459.889	560.69	545.075	519.03	468.151	5555.55	5569.25	5283.78
POS	M741T283	[M+H]+	Robinin	0.163877	6.56607	6.09203e-06	741.2	283.207		C10178	Phenylpropanoids and polyketides	Flavonoids	Flavonoid glycosides	2885.99	3675.66	3919.6	2020.72	3263.59	2559.51	573.163	371.065	674.646	132.891	573.855	465.254	1964.86	1961.29	1754.18
POS	M261T270	[M+H]+	Ropinirole	0.14415	1.39704	0.600806	261.191	270.459	HMDB0014413	C07564	Organoheterocyclic compounds	Indoles and derivatives	Indolines	3663.37	9141.44	14763.7	15794.5	10434.7	634.802	26599	1061.47	1773.14	6252.48	1731.57	1545.04	3640.64	3378.39	3368.16
POS	M383T220	[M+Na]+	Rosmarinic acid	0.308879	9.74171	0.00544352	383.085	219.537	HMDB0124941	C01850	Phenylpropanoids and polyketides	Cinnamic acids and derivatives	Hydroxycinnamic acids and derivatives	17546.7	23757.6	17614	3723.89	8628.27	5572.15	1238.29	1049.76	1436.34	1365.72	1463.97	1333.93	8810.39	8807.6	9147.66
POS	M399T518	[M+H]+	S-adenosylmethionine	0.190132	0.713889	0.0570172	399.143	517.926	HMDB0001185	C00019	Nucleosides, nucleotides, and analogues	5'-deoxyribonucleosides	5'-deoxy-5'-thionucleosides	41803.7	56006.9	37076.1	57810.6	16039.9	53050.8	51299.6	59296	49522.1	70228.6	80752.1	55608.2	56750.9	53412.8	50982
POS	M528T180	[M+H]+	S-indoxacarb	0.186167	0.124912	0.00239518	528.084	180.065		C18569	Benzenoids	Benzene and substituted derivatives	Phenylcarbamic acid esters	1115.61	463.229	673.035	915.836	428.058	669.057	2866.55	2139.86	4989.2	6543.42	10262.5	7341.2	2005.58	2003.82	2092.65
POS	M119T222	[M+H]+	S-isopropylisothiourea	0.254211	5.64786	0.0006692	119.048	222.399						7412.48	8373.29	14357.6	7132.51	4176.11	7500.88	2142.71	956.599	1544.37	1754.67	986.916	1282.25	5280.32	5886.11	5874.07
POS	M619T34	[M+Na]+	Salannin	0.0822442	0.87049	0.310191	619.289	33.785		C08780	Lipids and lipid-like molecules	Prenol lipids	Triterpenoids	1549.89	4513.39	4168.12	4225.42	4688.02	4073.25	4071.89	3944.1	4438.9	4061.32	5643.71	4512.5	4147.09	4021	4011.54
POS	M733T39	[M+H-H2O]+	Salinomycin	0.641321	0.125258	5.8751e-05	733.476	38.793		C15690	Lipids and lipid-like molecules	Prenol lipids	Terpene glycosides	11701.7	4768.45	6673.94	6026.99	5007.18	9816.37	27074.4	68887.9	65492.4	68849	76156.4	44770.9	51051.9	52293.8	50561.2
POS	M617T323	[M+Na]+	Saponarin	0.237205	0.426922	0.00310056	617.17	322.639		C08064	Phenylpropanoids and polyketides	Flavonoids	Flavonoid glycosides	8007.97	7868.84	7831.76	6396.35	5120.07	6573.92	14591.9	11605.1	24541.8	8679.21	19539.5	18950.1	14717.1	16331.2	14749.8
POS	M547T422	[M+H-H2O]+	Schaftoside	0.298315	0.210873	4.13232e-05	547.135	422.399		C10181	Phenylpropanoids and polyketides	Flavonoids	Flavonoid glycosides	6724.61	2178.33	2449.93	940.603	1647.49	3141.24	10609	8881.23	14915.8	17197.4	15754.6	13649.1	15836.6	15881	13376.1
POS	M471T402	[M+K]+	Schizandrin	0.797394	6.0503	2.23402e-06	471.156	402.116		C17064	Phenylpropanoids and polyketides	Tannins	Hydrolyzable tannins	79966.5	99759.3	64434.6	56412.7	76579.4	67753.2	16293.6	8572.49	9428.96	18840.8	8969.94	11428.7	55744.6	58344	58331.8
POS	M240T307	(M+Na)+	Securinine	0.276528	4.00482	0.00187959	240.095	306.884						18051.7	8726.9	11276.9	7884.8	6171.51	7527.13	1959.69	1675.59	2700.79	3506.6	2672.93	2376.17	9920.68	10646.3	9917.26
POS	M336T188	[M+H]+	Senecionine	0.541357	12.2054	0.000302631	336.191	188.324		C06176				23877.2	20952.1	58342.4	38343.8	30784.3	26369.9	4377.99	2152.4	2195.84	2937.63	2319.7	2293.64	23827.6	25111.9	23749.1
POS	M342T139	(2M+NH4)+	Ser-Gly	0.300062	6.47377	0.00876883	342.162	138.786						2260.43	4860.18	18978.6	21555.3	10122.6	15579.8	2585.87	798.469	1502.94	1752.73	2360.71	2330.69	8198.93	7135.32	7138.29
POS	M331T456	[M+H]+	Ser-Pro-Lys	0.782621	15.2067	0.000184646	331.197	456.094			Organic acids and derivatives	Carboxylic acids and derivatives	Amino acids, peptides, and analogues	55351.7	57151.1	111984	67250.5	33575.3	85777.3	3465.71	4312.9	5079.36	4196.54	5574.81	4404.19	90395.6	90283.4	84639.5
POS	M321T464	[M+H]+	Ser-Ser-Lys	0.332752	6.29959	0.000225249	321.176	464.373			Organic acids and derivatives	Carboxylic acids and derivatives	Amino acids, peptides, and analogues	11872.4	13124.5	22236.9	8297	10870.7	12702.2	826.339	1983.56	2364.16	3604.81	2161.51	1616.58	12018.5	12465.5	12015.4
POS	M207T323	[M+H]+	Ser-Thr	0.124753	1.199	0.141714	207.097	322.722			Organic acids and derivatives	Carboxylic acids and derivatives	Amino acids, peptides, and analogues	7261.83	6179.97	8160.78	6544.46	5038.3	7948.12	6054.22	4455.27	5636.57	7883.67	4342.73	5933.97	5905.22	6714.84	5841.92
POS	M865T475	[M+2Na-H]+	Sialyl lewis x	0.142791	2.488	0.00606535	865.277	474.903	HMDB0006565		Organic oxygen compounds	Organooxygen compounds	Carbohydrates and carbohydrate conjugates	5676.94	2840.56	4564.92	2164.67	2421.82	3185.76	1564.31	723.882	1738.25	817.655	2111.72	1426.28	2013.77	2013.61	2142.37
POS	M571T413	[M+Na]+	Sibiricose a6	0.142417	0.900063	0.700303	571.181	412.609			Phenylpropanoids and polyketides	Cinnamic acids and derivatives	Hydroxycinnamic acids and derivatives	26134.3	13938.8	14789.2	6169.23	3771.07	9544.52	11217.6	11492.4	16922.1	11713.1	17963.6	13293.3	34645.7	32078.6	32074.9
POS	M475T244	[M+H]+	Sildenafil	0.161348	3.26233	0.000287916	475.213	244.055	HMDB0005039	C07259	Benzenoids	Benzene and substituted derivatives	Benzenesulfonamides	3617.53	2930.25	5129.71	3277.52	2786.14	4813.36	2426.83	872.139	1059.55	678.651	987.844	888.615	4213.8	4174.99	3993.45
POS	M483T303	[M+H]+	Silybin	0.330445	3.0899	4.88658e-05	483.125	302.592		C07610				12897	20053.5	17355.7	9848.86	14875.6	16197.4	6037.58	5004.3	5351.7	3077.1	4316.14	5737.79	7596.12	7842.92	7598.89
POS	M552T354	[M+H]+	Simmondsin 2'-ferulate	0.214198	2.1579	0.0061438	552.217	354.062			Phenylpropanoids and polyketides	Cinnamic acids and derivatives	Hydroxycinnamic acids and derivatives	11583.6	9436.35	8259.31	6936.92	4857.19	6343.78	3081.45	1931.59	5836.43	5278.95	4452.78	1392.56	4016.44	4369.92	4007.5
POS	M722T211	[M+H]+	Solanidine base + o-hex-hex	0.0228584	0.99335	0.979255	722.452	211.297	HMDB0033696		Lipids and lipid-like molecules	Steroids and steroid derivatives	Steroidal glycosides	5293	2799.81	2514.12	3407.94	2230.39	3686.93	2258.47	4449.32	1857.8	1776.04	3626.01	6097.99	3816.56	3911.26	3816.09
POS	M609T332	[M+H]+	Spinosine	0.158541	1.52353	0.062999	609.196	332.42		C17834	Phenylpropanoids and polyketides	Flavonoids	Flavonoid glycosides	9792.28	5941.61	7027.7	5207.59	4297.34	6801.47	4104.18	3023.24	3164.48	7703.36	4633.66	3014.23	7154.39	6515.15	6488.69
POS	M467T343	[M+H]+	Staurosporine	0.351795	11.4662	4.88307e-06	467.218	343.069		C02079	Organoheterocyclic compounds	Indoles and derivatives	Carbazoles	16225.5	10898.8	11055.6	19818	12269.4	13621.5	2400.45	916.104	377.945	1101.68	983.804	1536.2	15978.1	17259	15769.8
POS	M277T115	(M+H)+	Stearidonic Acid	0.619763	3.75713	0.00165543	277.216	114.548						84671.3	35107.4	61022.8	75031.6	39911.9	33390.2	19977.6	9567.37	19374.5	23885.1	7625.8	7172.45	24340.9	25272.8	25222.4
POS	M582T265	[M+H]+	Streptomycin a	0.292314	40.7536	9.43033e-06	582.287	265.005	HMDB0015214	C00413	Organic oxygen compounds	Organooxygen compounds	Carbohydrates and carbohydrate conjugates	11110.5	6748	9812.61	11532.8	4907.83	9447.88	45.9653	59.5176	346.522	641.946	118.744	101.534	7702.51	6995.89	6997.42
POS	M333T261	[M+Na]+	Sulfadoxin	0.472937	0.550436	0.0210085	333.078	261.353	HMDB0015413	C07630	Benzenoids	Benzene and substituted derivatives	Benzenesulfonamides	89282.5	127141	72435.2	30114.7	27712	64060.1	104686	119270	108993	162182	166844	84243	110687	99410.4	106404
POS	M381T312	[M+Na]+	Sweroside	0.91333	0.148847	0.000485634	381.099	312.031		C17071	Organic oxygen compounds	Organooxygen compounds	Carbohydrates and carbohydrate conjugates	65579.6	1621.49	10274.6	11076.2	14659.2	10355.2	165280	54831.8	166417	99629.8	108932	167884	91878.3	82878.1	82589.2
POS	M509T414	[M+H]+	Syringetin 3-glucoside	0.256875	0.340213	0.000351122	509.146	413.565			Phenylpropanoids and polyketides	Flavonoids	Flavonoid glycosides	3272.75	6329.75	6277.32	4401.86	3873.67	5233.96	12689.7	8352.11	15825.9	20430.5	16854.9	12231.8	3256.74	3219.59	2889.04
POS	M395T315	[M+Na]+	Tangeritin	0.138781	1.50403	0.349752	395.093	314.932	HMDB0030539	C10190	Phenylpropanoids and polyketides	Flavonoids	O-methylated flavonoids	6035.29	10138.8	22199.6	6133.87	3566.1	3690.13	7669.55	4506.71	7544.05	5294.63	5102.57	4299.31	4420.25	4681.45	5525.18
POS	M375T282	[M+Na]+	Tebufenozide	0.40935	16.4274	6.22309e-05	375.223	281.967		C18526	Benzenoids	Benzene and substituted derivatives	Benzoic acids and derivatives	18807.6	13670	30443.1	16170.9	13129.4	16990.5	1546.32	1013.95	1075.89	775.672	1088.74	1147.55	13540.7	12869.6	12849.3
POS	M485T381	[M+Na]+	Tectoridin	0.291994	4.38981	0.0149121	485.125	380.602		C10533	Phenylpropanoids and polyketides	Isoflavonoids	Isoflavonoid O-glycosides	22929.1	26491	11717.5	5523.55	7062.39	8570.97	3201.05	3639.32	3494.11	2789.1	2878.54	2744.61	8040.38	8041.17	8203.98
POS	M702T338	[M+Na]+	Telaprevir (vx-950)	0.303549	9.0399	1.55881e-05	702.379	337.969			Organic acids and derivatives	Peptidomimetics	Hybrid peptides	10885.3	6934.83	12314	12402.6	8522.59	12244.1	1609.18	36.5586	105.189	452.227	4761.71	37.7902	7060.93	7510.61	7516.79
POS	M515T225	[M+H]+	Telmisartan	0.1732	3.28771	0.00138369	515.247	224.781	HMDB0015101	C07710	Benzenoids	Benzene and substituted derivatives	Biphenyls and derivatives	3291.08	2367.21	7354.79	4505.14	4783.82	4177.05	1273.85	1199.82	1254.81	1960.88	1185	1179.61	2997.87	3242.26	2981.49
POS	M144T143	[M+H-C11H15NO3]+	Tetrahydroalstonine	0.522766	2.41738	0.00442268	144.08	142.662		C11682				24553.1	53316.4	70681.7	33961	44977.6	31442.3	17225.1	17908	18565.1	19322.1	17782.4	16310.1	32025.5	32762.6	35612.2
POS	M623T433_2	[M+H]+	Tetrandrine	0.168569	8.24752	0.000474279	623.315	432.918		C09654				2912.96	1410.64	5788.59	4169.75	3345.44	3205.76	742.816	239.565	373.937	712.638	203.735	253.296	3253.82	2898.57	3248.52
POS	M778T351	[M+2Na]2+	Tfplnh	0.257011	9.01638	0.0010922	778.261	351.329			Organic oxygen compounds	Organooxygen compounds	Carbohydrates and carbohydrate conjugates	8580.16	6714.05	15629.9	5859.55	4920.29	6843.35	953.372	1045.6	1007.05	642.055	804.423	931.851	3348.89	3726.12	3352.69
POS	M265T426	M+	Thiamine	0.183686	0.891385	0.812524	265.111	425.532	HMDB0000235	C00378	Organoheterocyclic compounds	Diazines	Pyrimidines and pyrimidine derivatives	2657.01	103870	9610.91	16100.1	10955.9	86550.7	63517.7	41562.1	52165.8	24298.7	46638.6	29556.3	22663.9	25401.1	18436.7
POS	M781T142_1	(M-H+2Na)+	Thioetheramide-PC	0.744027	0.116401	0.0008104	780.552	142.229						9793.14	5807.67	26520.7	3305	5072.96	7369.89	103823	71024.8	70196.5	37399.4	69732.8	144976	40122	40285.3	35978.7
POS	M701T414	[M+Na]+	Thiofluor 623	0.44488	15.7264	0.0070019	701.156	413.827			Lipids and lipid-like molecules	Prenol lipids	Monoterpenoids	21007	57842.7	33536	20743.2	10904.8	11890	1443.32	3353.01	1001.11	830.97	1055.71	2230.67	13337.2	14190.8	13363.8
POS	M347T560	[M+H]+	Thr-Ala-Arg	0.127792	0.231411	0.000770428	347.214	560.409			Organic acids and derivatives	Carboxylic acids and derivatives	Amino acids, peptides, and analogues	597.543	415.776	791.49	1031.56	593.783	689.551	4322.93	2460.41	2331.45	4559.03	2002.83	2125.93	1304.42	1230.03	1307.77
POS	M319T454	[M+H]+	Thr-Ala-Lys	0.501298	3.3677	0.000675045	319.197	453.616			Organic acids and derivatives	Carboxylic acids and derivatives	Amino acids, peptides, and analogues	29681.3	27224.2	50187.3	57438.2	33750.5	26789	10616.7	9470.79	13376.6	15276.9	8571.57	9519.6	42736.9	42705.8	41587.5
POS	M362T455	[M+H]+	Thr-Asn-Lys	0.427995	4.80748	0.000105739	362.202	455.219			Organic acids and derivatives	Carboxylic acids and derivatives	Amino acids, peptides, and analogues	24668.9	20629.3	35219.7	20999.1	14311.5	21389.6	1962.32	3927.86	5470.65	7620.46	5715.27	3846.04	26961.5	34638.2	25854.3
POS	M248T329	[M+H]+	Thr-Gln	0.595711	5.79976	0.000323571	248.123	329.262			Organic acids and derivatives	Carboxylic acids and derivatives	Amino acids, peptides, and analogues	49606.8	33579.7	76122.8	40404.7	35234.1	33549	10122.4	8885.82	3860.25	2162.52	10427.6	10835.9	36529.2	38416.3	37039.8
POS	M404T437	[M+H]+	Thr-Gln-Arg	0.515681	5.87615	0.000537985	404.224	437.479			Organic acids and derivatives	Carboxylic acids and derivatives	Amino acids, peptides, and analogues	23665.7	30828.4	45090.9	34167.5	16672.5	53830.6	8531.43	3100.89	7188.41	5257.94	7234.78	3446.65	22938.8	22975.3	21974.1
POS	M376T456	[M+H]+	Thr-Gln-Lys	0.541706	14.429	1.80796e-05	376.219	455.505			Organic acids and derivatives	Carboxylic acids and derivatives	Amino acids, peptides, and analogues	29645.4	26287.8	48483.8	33927.4	21427.5	29189.2	5031.72	1342.56	236.924	1968.59	2216.61	2299.55	35244.7	39767.6	35092.2
POS	M305T444	[M+H]+	Thr-Gly-Lys	0.406397	6.52629	3.87104e-05	305.181	444.089			Organic acids and derivatives	Carboxylic acids and derivatives	Amino acids, peptides, and analogues	11949.9	17681.9	26863.4	19945.3	14293.7	22014.8	2645.53	1534.7	3518.83	5568.98	2420.81	1587.27	14558.2	14193.9	13858.4
POS	M389T243	[M+H]+	Thr-Ile-Arg	0.544863	12.8351	2.70119e-05	389.237	242.536			Organic acids and derivatives	Carboxylic acids and derivatives	Amino acids, peptides, and analogues	23383.6	23535	31607.1	41484	49799	31288.4	3569.58	2088.21	2729.18	1388.1	3010.01	2882.66	37159.8	37150.3	36599.2
POS	M233T322_2	(M+H)+	Thr-Leu	0.343518	0.443187	0.00885377	233.149	322.327						23642.6	47397.7	8197.2	14614.1	3618.16	16587.2	32414.5	32615.4	52429.4	52448.6	47163.8	40284.6	7927.98	8266	7927.21
POS	M248T430	[M+H]+	Thr-Lys	0.77299	8.69454	8.07339e-06	248.16	429.851			Organic acids and derivatives	Carboxylic acids and derivatives	Amino acids, peptides, and analogues	77662.2	50310.9	95808.4	59160.3	66194	52469.4	9943.65	7904.63	9020.61	5597.01	5953.64	7771	50095.6	50092.1	47976.8
POS	M267T152_2	(M+H)+	Thr-Phe	0.122693	1.28119	0.464276	267.135	152.233						10540.3	15488.1	11972.1	3691.01	3446.48	11629.7	6723.46	2526.21	5915.47	16069.8	5443.25	7630.2	6003.29	9364.13	9413.44
POS	M219T61	[M+H]+	Thr-Val	0.478135	3.86304	0.0236318	219.133	60.8885			Organic acids and derivatives	Carboxylic acids and derivatives	Amino acids, peptides, and analogues	13563.9	12027.3	76052.5	54591.6	23438.1	45849.5	8835.92	9141.36	9967.76	11844.4	9764.17	8826.02	19853.8	14721.4	14515.9
POS	M903T343	[M+H-H2O]+	Timosaponin b ii	0.229776	5.06017	0.000982163	903.476	343.059			Lipids and lipid-like molecules	Steroids and steroid derivatives	Steroidal glycosides	5300.37	3485.9	8677.61	10841.3	8122.73	8052.31	167.519	3762.59	169.103	219.411	709.04	3762.59	5542.79	5367.2	5546.56
POS	M1035T321	[M+H]+	Tomatine	0.146438	1.80985	0.174875	1034.54	321.133		C10827	Lipids and lipid-like molecules	Steroids and steroid derivatives	Steroidal glycosides	5008.35	3401.04	9032.76	10763.3	6381.05	9801.1	1778.55	2565.38	2536.32	2790.31	13656.6	1198.51	6109.83	6104.93	5903.27
POS	M276T80	[M+H-H2O]+	Trans-hydroxyperhexiline	0.276339	0.925529	0.757368	276.28	80.4315			Organic oxygen compounds	Organooxygen compounds	Alcohols and polyols	54632.8	117394	48131.7	54861.7	145405	142788	58458.6	128903	118030	76982.6	148238	77919.3	69666.9	83926.8	83890.1
POS	M247T64	[M+H-2H2O]+	Trans-vaccenic acid	0.682174	1.27033	0.0828567	247.242	63.957	HMDB0003231	C08367	Lipids and lipid-like molecules	Fatty Acyls	Fatty acids and conjugates	187326	206343	151787	305493	251207	184991	172806	179679	135760	164702	187319	172969	211630	209722	209708
POS	M132T346	[M+H-H2O]+	Triethanolamine	1.03849	1.20729	0.156627	132.101	346.253	HMDB0032538	C06771	Organic nitrogen compounds	Organonitrogen compounds	Amines	457045	456022	507362	459544	349456	477807	422535	211835	364783	543167	394281	305809	491875	491914	485287
POS	M130T156	[M+H-NH3]+	Triethylenetetramine	0.25947	1.71271	0.213482	130.158	156.219		C07166	Organic nitrogen compounds	Organonitrogen compounds	Amines	39262.3	19151.3	19375.2	24530.9	47980.3	22604.8	54556.1	7389.91	8931.09	13096.3	8236.62	8743.84	47426.9	47842.3	47847.2
POS	M482T415	[M-H+2Na]+	Trifloxysulfuron	0.757063	4.56401	0.000865143	482.054	415.109			Organic nitrogen compounds	Organonitrogen compounds	Sulfonylureas	55900.5	54565.1	128517	76597.1	58064.3	79554.9	24749.2	186.633	24749.2	114.788	24749.2	24749.2	14323.7	13042.4	13079.6
POS	M408T158	[M+H]+	Trifluoroperazine	0.0478256	1.05698	0.661997	408.161	158.013	HMDB0014969	C07168	Organoheterocyclic compounds	Benzothiazines	Phenothiazines	2391.53	1884.9	3030.77	2696.9	2506.02	2422.11	1801.94	1977.21	2481.55	2085.12	2244.95	3536.47	3363.23	2993.48	3005.52
POS	M138T288_2	[M+H]+	Trigonelline	1.30525	1.05321	0.660493	138.055	287.951	HMDB0000875	C01004	Alkaloids and derivatives			1.45637e+06	1.49978e+06	2.04621e+06	1.14024e+06	1.27245e+06	1.35193e+06	1.34968e+06	1.01841e+06	1.52672e+06	1.27317e+06	1.75256e+06	1.40353e+06	1.30666e+06	1.26968e+06	1.27474e+06
POS	M389T328	(M+H)+	Trimethobenzamide	0.314417	9.2565	0.000655166	389.202	327.683						10871.2	7293.17	21681	7303.45	11495.2	12076.2	1756.38	893.315	1339.43	1755.6	953.628	941.716	10048.7	10116.6	10048.5
POS	M60T181	[M+H]+	Trimethylamine	0.70652	37.658	2.94758e-06	60.0804	181.058	HMDB0000906	C00565	Organic nitrogen compounds	Organonitrogen compounds	Amines	38979.2	52959.3	72184.4	40060	41337.5	51288.1	1634.69	1569.38	878.92	1006.38	1381.19	1411.12	5028.74	5317.76	5024.44
POS	M557T353	[2M+H]+	Triphenylphosphine oxide	0.0296159	0.732275	0.353336	557.192	353.247			Benzenoids	Benzene and substituted derivatives	Phenylphosphines and derivatives	2171.83	1918.06	1531.06	3129.18	1575.52	1604.37	2239.42	1732.59	2465.11	6153.54	1466.66	2234.4	2878.84	2699.05	2701.84
POS	M476T318	[M+H]+	Trp-Asp-Arg	0.251723	3.11761	0.00120144	476.246	318.143			Organic acids and derivatives	Carboxylic acids and derivatives	Amino acids, peptides, and analogues	7290.52	7035.94	16027.3	10613.8	7230.3	8365.65	3056.58	2503.4	2967.53	3083.03	3368.5	3164.17	6288.51	6076.97	6285.38
POS	M490T295	[M+H]+	Trp-Glu-Arg	0.249877	21.0463	0.00572484	490.224	295.404			Organic acids and derivatives	Carboxylic acids and derivatives	Amino acids, peptides, and analogues	8219.21	18537.4	6831.45	4659.62	6757.54	3518.64	651.799	219.795	394.12	417.18	340.535	282.147	4721.74	4705.1	5226.86
POS	M304T189	[M+H]+	Trp-Val	0.481629	14.0575	0.00979122	304.165	189.131			Organic acids and derivatives	Carboxylic acids and derivatives	Amino acids, peptides, and analogues	19099	19251.5	72632.8	22735.5	21575.4	22231.3	3699.87	1752.77	1846.33	1352.26	2090.97	1886.31	19371.3	19376.3	19015.8
POS	M744T358	[M+Na]+	Tubacin	0.320904	3.31011	0.00100535	744.279	357.543			Organoheterocyclic compounds	Azoles	Oxazoles	17653.4	13864.1	22902.9	7933.09	11627.4	18093.9	273.433	5508.55	5508.55	5508.55	5508.55	5508.55	2429.63	2434.65	2327.14
POS	M253T252	[M+H]+	Tyr-Ala	0.141717	2.07946	0.00678867	253.1	252.216			Organic acids and derivatives	Carboxylic acids and derivatives	Amino acids, peptides, and analogues	6600.19	3706.24	2248.08	3075.79	4158.55	4711.92	1771.28	1906.61	1612.55	1877.56	2350.72	2263.55	5222.56	4733.8	4738.72
POS	M338T352	(M+H)+	Tyr-Arg	0.778031	9.51338	3.35785e-06	338.181	352.315						67725.2	47573.9	86054.3	79450.2	48914.2	73880.6	7595.87	5110.39	8820.63	6755.78	8480.58	5661.05	39595.6	39543.2	36760.9
POS	M296T295	[M+H]+	Tyr-Asn	0.375401	11.7987	0.00264107	296.123	294.734			Organic acids and derivatives	Carboxylic acids and derivatives	Amino acids, peptides, and analogues	17583.1	17308.9	32047.8	5920.83	24898.2	7889.99	1443.26	945.194	2028.17	980.799	2245.29	1311.57	11281.2	11285.9	10837.8
POS	M319T297	[M+H]+	Tyr-His	0.415422	8.23722	0.0146418	319.139	296.627			Organic acids and derivatives	Carboxylic acids and derivatives	Amino acids, peptides, and analogues	26254	21626.2	60764.4	14395.3	11185.8	16305.7	2053.72	3865.72	3729.54	4119.33	3746.34	759.889	27579.8	27544.8	26397.3
POS	M295T196	[M+H]+	Tyr-Ile	0.816535	13.6781	0.000225146	295.165	196.44			Organic acids and derivatives	Carboxylic acids and derivatives	Amino acids, peptides, and analogues	49001.7	50077.7	125921	92987.9	62830.8	63829.7	8264.8	6381.62	2821.66	3656.85	5882.41	5500.8	48691.4	48693.1	47824.6
POS	M313T150_1	(M+H)+	Tyr-Met	0.112634	0.595994	0.0484668	313.122	149.901						8015.22	4976.1	2742.12	1089.8	7917.79	8988.94	7175.67	7214.43	10733.9	13754.6	7499.73	10216	5570.36	4953.81	5412.33
POS	M426T178	[M+H]+	Tyr-Pro-Phe	0.217674	4.4927	0.00023849	426.205	178.438			Organic acids and derivatives	Carboxylic acids and derivatives	Amino acids, peptides, and analogues	5098.82	4524.85	9439.95	8302.78	5318.34	4616.01	1535.98	941.544	1259.1	1722.66	1561.74	1281.5	5584.34	5326.36	5289.94
POS	M368T245	[M+H]+	Tyr-Trp	0.343288	5.60251	0.00530074	368.179	245.226			Organic acids and derivatives	Carboxylic acids and derivatives	Amino acids, peptides, and analogues	5625.94	10795.5	21078.4	32389.8	14656	14381.7	3958.13	2312.65	2425.84	4571.84	2028.56	2360.65	13499.9	14981.6	13770.6
POS	M251T148	[M+2H]2+	Tyr-Tyr-Arg	0.350824	1.45467	0.0758021	251.149	148.438			Organic acids and derivatives	Carboxylic acids and derivatives	Amino acids, peptides, and analogues	31428.5	33296.7	52772	53022.1	37178.8	31874.2	33117.4	15189.4	20677.5	33552.8	17397.8	44756.8	25029.3	25499.2	25502.1
POS	M281T217	[M+H]+	Tyr-Val	0.799144	8.93166	4.0212e-05	281.149	216.646			Organic acids and derivatives	Carboxylic acids and derivatives	Amino acids, peptides, and analogues	57408.9	55279.6	106373	95236.9	53341.4	69754.4	5299.9	10883.3	5904.38	4524.19	11050.5	11308.9	38734.7	38408.6	37560
POS	M245T251	(M+H)+	Uridine	0.602169	5.81892	0.0011919	245.081	251.251	HMDB0000296	C00299	Nucleosides, nucleotides, and analogues	Pyrimidine nucleosides		64555.5	69322.7	59931.8	43086.1	13812.9	33288.3	11109.6	4686.14	9838.19	8866.41	7021.08	7284.47	43170.2	44179.3	43172
POS	M405T418	[M+H]+	Uridine 5'-diphosphate	0.415489	0.122876	6.92106e-06	405.008	418.296	HMDB0000295	C00015	Nucleosides, nucleotides, and analogues	Pyrimidine nucleotides	Pyrimidine ribonucleotides	3759.21	1512.45	2404.51	2823.27	3187.21	3581.48	19586.1	17942.1	25207.7	31297	28814.1	17685.8	11482.6	11461	11482.5
POS	M121T174	(M+H-H2O)+	Urocanic acid	0.898989	0.031072	4.69271e-05	121.039	174.499	HMDB0000301/HMDB0034174	C00785	Organoheterocyclic compounds	Azoles	Imidazoles	5570.31	2342.29	3801.3	3151.04	2147.97	1625.4	75543.9	80287.7	109581	165226	73294.7	95910	62171	63551.6	63551.3
POS	M839T370	[M+Na]+	Utilin	0.128395	3.48171	0.00168604	839.293	369.904			Lipids and lipid-like molecules	Prenol lipids	Triterpenoids	1371.42	3778.52	2750.16	2720.31	1930.4	1503.27	793.692	68.0853	793.692	793.692	793.692	793.692	164.749	218.219	219.367
POS	M232T297	[M+H]+	Val-Asn	0.476437	9.40642	0.00190444	232.128	297.283			Organic acids and derivatives	Carboxylic acids and derivatives	Amino acids, peptides, and analogues	33849.9	31796.6	53568.1	17906	15817.8	16651.6	6237.31	832.442	2451.61	3261.59	1720.38	3525.85	30066.8	27706.5	27621.1
POS	M246T295_2	[M+H]+	Val-Gln	0.818807	9.19281	0.00655763	246.144	294.688			Organic acids and derivatives	Carboxylic acids and derivatives	Amino acids, peptides, and analogues	90587.4	97139.1	194609	50572.6	46775.9	53155.4	22702.5	3852.72	10093.6	14662.4	3371.41	3280.02	62133.8	62100.9	60578.3
POS	M255T306	[M+H]+	Val-His	0.750338	11.0418	0.000382316	255.144	306.237			Organic acids and derivatives	Carboxylic acids and derivatives	Amino acids, peptides, and analogues	65460.1	57442.4	118241	55574.9	40066.2	52230.8	9802.54	3197.9	5826	9014.45	4282.99	3107.13	67721.2	67692.3	65040.6
POS	M246T385	[M+H]+	Val-Lys	0.618986	4.67511	2.40009e-08	246.18	384.986			Organic acids and derivatives	Carboxylic acids and derivatives	Amino acids, peptides, and analogues	48635.3	49057.4	41166.6	52594.6	40384.5	45589.3	13265.1	5338.66	11038.6	9335.94	7489.16	12874	49801	48954.3	48946.2
POS	M249T195	[M+H]+	Val-met	0.505168	8.21235	0.000131265	249.126	195.18			Organic acids and derivatives	Carboxylic acids and derivatives	Amino acids, peptides, and analogues	25049.6	19902.5	39979.4	47609.7	25198.9	28584	3781.84	10884.4	2515.77	1999.36	2400.86	1106.02	21447.9	22244	21411.2
POS	M405T324	[M+H]+	Val-Met-Arg	0.421523	10.7875	0.000346504	405.225	324.059			Organic acids and derivatives	Carboxylic acids and derivatives	Amino acids, peptides, and analogues	16627.2	15653.6	26087.6	37712.6	12952	21404	2155.89	1870.31	2630.98	1850.18	1980.08	1604.05	15341.7	15344.4	15011
POS	M265T328	[M+H]+	Val-Phe	0.167005	0.521083	0.0847004	265.132	328.426			Organic acids and derivatives	Carboxylic acids and derivatives	Amino acids, peptides, and analogues	11878.9	1080.52	733.107	8268.32	1067.99	2228.47	6209.44	7960.29	6714.68	9281.22	8024.33	10280.8	6100.33	5007.52	5006.49
POS	M215T258	[M+H]+	Val-Pro	0.791775	16.5578	5.37422e-06	215.138	257.731			Organic acids and derivatives	Carboxylic acids and derivatives	Amino acids, peptides, and analogues	75305	63933.8	84740.7	84011.7	46973.5	45554.8	4803	3542.59	3886.23	4604.69	3670.77	3681.82	62438.9	65741.1	63827.9
POS	M265T232	(M+CH3COO+2H)+	Val-Ser	0.0417861	0.624275	0.196967	265.145	232.097						1385.03	1081.46	1755.21	2036.48	1658.1	1693.94	2820.78	1513.37	2099.93	5828.84	1492.87	1638.42	1525.13	1412.7	1716.19
POS	M281T313	(M+H)+	Val-Tyr	0.0624933	1.21991	0.531536	281.149	313.332						5265.68	3445.45	3309.73	4126.2	2078.91	10731.1	6030.35	3492.62	2724.31	3339.53	4473.59	3676.65	4384.12	4925.87	4388.02
POS	M199T221	(M+H-H2O)+	Val-Val	0.753366	43.9756	8.62924e-05	199.143	221.31						41740.2	49532.9	100759	66604	45875.5	48282.9	1803.89	1250.68	1222.56	1453.08	1160.46	1131.83	30584.4	30579.9	30090.4
POS	M387T65	[M+Na]+	Valerylfentanyl	0.953884	54.7459	0.0114433	387.259	64.5915			Organoheterocyclic compounds	Piperidines	Fentanyls	35699.8	45263.5	254630	85728.5	147358	69048.3	2720.79	1760.35	1809.13	2523	1411.12	1424.48	31904.8	32794.9	32781.5
POS	M714T335	[M+H-2H2O]+	Venturicidin a	0.182257	0.208638	0.000433875	714.437	334.876			Lipids and lipid-like molecules	Prenol lipids	Terpene lactones	1204.77	324.622	1381.35	1785.9	1077.03	1256.69	6308.59	3545.67	5522.75	9182.65	3694.05	5442.74	4480.15	4077.41	4077.66
POS	M656T496	[M+H-H2O]+	Veratridine	0.29946	6.8358	2.03086e-05	656.359	496.203		C06544	Lipids and lipid-like molecules	Steroids and steroid derivatives	Steroidal alkaloids	13194	11320.5	12813.1	8966.53	9625.2	7593.51	694.902	5290.67	1902.32	731.631	590.658	81.0209	8671.87	9005.02	9068.84
POS	M542T497	[M+H-C13H19O5N]+	Vinblastine	0.402361	13.551	1.03512e-06	542.292	497.21		C07201				15277.5	11841.9	21795.9	19378.3	15517.3	19361.3	1094.73	605.132	1314.34	2904.9	989.678	704.866	12330.3	12328.6	12177.7
POS	M825T226	[M+H]+	Vincristine	0.0519075	0.231718	0.205682	825.402	226.128	HMDB0014681	C07204				49.6653	50.5443	369.92	619.597	91.5887	350.469	250.68	305.157	1480.62	305.412	4031.38	237.317	985.389	1020.02	967.637
POS	M779T197	[M+H]+	Vinorelbine (navelbine)	0.0303937	0.741796	0.573992	779.412	197.433						3777.86	6123.15	3523.81	2693.6	1579.15	3301.84	1493.25	1315.56	8349.62	2724.08	13082.2	1344.11	3642.85	3621.81	3223.86
POS	M779T226	[M+H]+	Vinorelbinetartrate	0.0628492	1.26491	0.666933	779.416	225.728						5214.46	2389.05	3182.58	2775.89	1232.06	2489.56	674.855	548.398	2505.94	1008.95	8342.9	582.852	3231.03	3078.78	2922.3
POS	M705T159	[M+H]+	Voacamine	0.380769	23.285	0.000125143	705.383	158.769		C09252				25851.5	12400.1	16666	11759.8	9031.22	15441.3	563.102	434.86	368.079	817.052	1136.96	594.479	11446.2	10996	11014.6
POS	M471T457	[M+H]+	Withaferin a	0.398489	19.0836	1.66428e-05	471.291	457.355		C08841	Lipids and lipid-like molecules	Steroids and steroid derivatives	Steroid lactones	14829.9	14975.8	23807.9	21943.1	10294.9	15555.4	1009.14	225.672	717.763	2515.9	540.506	304.863	21802.4	22229.3	21802.6
POS	M809T484	[M+K]+	Xanthorhamnin	0.278443	9.00146	0.000312504	809.168	484.104			Phenylpropanoids and polyketides	Flavonoids	Flavonoid glycosides	9761.94	7594.29	15897.9	6606.96	5891.77	8632.44	1283.18	635.631	2072.58	936.433	676.134	437.866	2255.87	2811.11	2246.24
POS	M569T346	[2M+H]+	Xanthosine	0.148045	1.13607	0.714257	569.167	346.05	HMDB0000299	C01762	Nucleosides, nucleotides, and analogues	Purine nucleosides		23989.4	34211.6	9462.01	13569.1	10810.2	13021.1	8443.37	8170.37	33701.5	14058.2	17411.4	10694.8	29789.8	30691.4	29834.9
POS	M273T352			1.86918	10.1688	1.52572e-11	273.119	351.968						384917	360456	365797	379038	328639	398833	31313.7	36491.7	36592	37080.9	32567.5	44040.8	248979	249029	243439
POS	M131T377			1.57735	0.112234	5.55959e-11	131.052	377.467						58983.6	34691.3	25157.8	26739.4	31618.1	35868.1	315833	285242	343795	316719	305421	331328	164849	164599	136151
POS	M160T162			0.852024	0.129103	2.54636e-10	160.06	162.199						12826.9	8075.83	14946.6	15563.5	15028.4	6998.49	98642.5	104303	91246.9	83536.7	98223.5	92894.6	16594.4	17214.7	20642.1
POS	M177T392_1			2.17668	25.8195	2.96598e-10	177.024	392.47						504522	493804	525614	448648	454449	401428	17701.3	13735.3	20872.3	17192.9	17202.3	22843.8	285903	297129	297285
POS	M288T286			0.270849	0.182123	2.97814e-10	288.038	286.455						2537.73	1741	1679.94	1565.3	1986.15	1724.19	10247.5	9402.44	10235.2	11251.7	9498.96	11049.6	5465.99	5456.1	5486.9
POS	M312T339			0.616341	8.38711	7.47937e-10	312.166	339.243						42284.7	42466.8	42472.4	43813.6	34329.8	40051.7	1217.11	4454.82	6844.76	5689.42	5930.57	5124.77	35827.2	35813.3	33838.7
POS	M160T372			0.492548	6.99185	8.66046e-10	160.107	371.98						24741.8	28070.4	30283.6	24765.4	24347.3	26725	4052.01	3647.31	5433.2	2609.66	3187.34	3801.72	18144	18159.5	17168.5
POS	M299T104			2.53601	139.954	9.15833e-10	299.258	104.107						577918	692944	671097	693356	547656	557695	1689.94	7691.43	5290.98	3118.85	3837.13	5099.46	315473	322688	315714
POS	M132T377			0.569495	0.0970664	9.42149e-10	132.054	377.032						9209.97	4455.28	694.763	2800.77	3305.77	3118.55	38068	44794.9	36527.2	40430.3	40761.4	42397.3	19701.3	17940.7	19752.2
POS	M111T322			0.718931	4.0532	1.05646e-09	111.054	322.232						56582.2	63030.2	64040.7	67714.8	70043.3	63447.6	13755.1	17159.4	21074.3	12697.4	15711.3	14554.4	37754.3	38599.1	37749.6
POS	M508T189			0.480474	0.0864188	1.0982e-09	508.339	188.858						6058.85	1499.71	1690.27	1502.68	1325.22	2712.75	31945.7	27116.8	30510.9	28216.7	27918.6	25428.7	17233.4	17199.4	16345.9
POS	M516T492			0.396278	0.124117	2.11987e-09	515.645	491.66						4593.84	2377.51	2614.18	1614.6	2716.45	1228.03	17812.8	18554.3	20829.7	21538.3	20583.7	22699.7	14962	14988.5	15499.6
POS	M208T366			1.42245	18.6285	2.13268e-09	208.063	365.848						206545	202636	236862	185118	225870	174572	8661.8	7609.54	10251.7	11406	16334.6	11850.2	105293	105104	103881
POS	M297T51			0.470946	5.50737	2.35885e-09	297.241	51.3575						23585.2	25676.5	23149.8	26378.1	26267.3	28920.7	6356.21	2611.33	4305.26	6286.69	5017.51	3381.46	36800.4	30445.9	31312.7
POS	M329T230			0.271302	5.73098	2.6497e-09	329.08	229.519						8994.33	7790.34	7277.5	8843.21	9210.31	9398.17	1536.61	1214.72	1456.55	1942.45	1498.67	1339.67	8115.16	8304.9	8117.29
POS	M227T351			0.609633	5.73959	2.68835e-09	227.113	351.327						45560.1	39694	42842.9	45693.2	39795	41564.1	12879.5	3799.12	10031.5	6723.94	6850.24	4169.98	32081.5	32495.8	31883.7
POS	M111T260			0.561781	0.200436	2.91703e-09	110.974	260.44						10848.8	6197.23	13311.3	7966.22	8688.89	8062.54	48982.9	45999.8	43262	50471.3	39744.5	46315.4	31897	31869.7	33381
POS	M261T38_2			0.496423	0.0980405	3.50283e-09	260.955	37.657						7050.83	2748.84	2679.54	2133.93	1305.39	2194.97	30866.4	25161.2	30654.2	33294.4	32489	32290	23448.8	22821	23429.2
POS	M168T229			0.792201	12.5568	3.86305e-09	168.08	228.886						66236.7	55671.7	68555.3	74896.7	57804.9	73034.6	5399.48	5070.63	5008.63	6802.26	4900.44	4371.17	44018.5	44017	42943.5
POS	M231T227			6.65067	608.031	4.57987e-09	231.113	227.261						4.45034e+06	3.64124e+06	4.54331e+06	4.89497e+06	3.6244e+06	4.86993e+06	6845.36	5075.61	11267.9	4231.91	9944.77	5435.22	2.72783e+06	2.72765e+06	2.69022e+06
POS	M119T367			0.830356	5.23799	4.60096e-09	119.015	366.735						77201.4	77716.1	93672.2	77517.3	82945.1	69570.8	12928.9	13692.7	12333.8	16152.1	20164.2	16103.7	45004.4	43827.8	45008.3
POS	M216T241			0.467956	4.66189	5.92793e-09	216.122	240.646						24343.7	28711.8	26169.4	25936	26959.5	24424.5	3252.07	4671.74	8955.02	4413.63	7829.84	4457.4	8537.34	8548.69	9560.92
POS	M565T152			0.957981	22.8316	6.18831e-09	565.299	152.134						113406	86946.1	98242.6	90177.5	83675.8	80950.6	3612.54	2400.48	4564.42	6151.09	3813.05	3696.76	67169.8	67717.1	67716.3
POS	M359T361			0.58745	0.132437	6.36818e-09	359.028	360.818						10609.6	3472.15	10273.5	4295.35	3450.83	3899.3	46195.1	42980.3	41888.5	53079.8	42720.2	44968.2	27898.9	28354.3	28362.2
POS	M695T384			0.675889	7.75076	6.44358e-09	695.101	384.047						51099	47067.7	57858	50070.7	40433	50975.7	7958.57	4165.07	4907.34	7948.63	6837.38	6566.87	34607	36129.1	36090.6
POS	M143T405_1			0.34101	3.66538	6.53627e-09	142.938	404.655						15175.5	15252.9	15699.5	13885.3	12925.2	15239.3	3677.74	3699.62	3072.97	5238.01	3071.69	5296.87	16753.5	16754.2	16582.1
POS	M177T488			0.514142	6.97271	7.02668e-09	176.961	488.162						30126.5	32036.3	29733	30771	22895.4	30642.4	4570.54	5873.64	4643.94	3860.79	2209.05	4112.62	9566.02	11568.4	11527.6
POS	M158T228_2			2.37632	65.3453	7.35172e-09	158.096	228.259						567552	465210	596265	641748	470196	626028	9174.9	7304.06	5048.24	11152.8	10959.9	7886.32	352754	352720	344210
POS	M515T491			0.588317	0.158419	7.82146e-09	515.143	491.24						12103.5	6576.12	9470.6	5438.73	6389.26	4744.05	40847.4	42439.9	46708.3	52307.7	47825.6	52174.3	35739.5	35742.2	36569.6
POS	M201T119			1.24481	0.0240961	9.01716e-09	201.036	119.061						3616.12	1066.17	7864.97	6461.4	5973.23	824.326	135008	175195	203102	200645	181206	175814	24829.6	25094.2	27342.8
POS	M258T403			0.241675	0.244895	9.20112e-09	257.932	403.385						1934.86	2298.09	1029.77	2994.99	2950.83	2249.43	9166.14	9372.84	8678.77	8461.42	10337.4	8937.53	2922.25	3051.63	2921.76
POS	M329T42_1			1.12184	0.108505	9.53374e-09	329.072	41.8025						49841.5	16492.4	16624	7663.82	2103.35	10825.9	144316	154409	151934	167484	175113	161087	133336	134503	134207
POS	M188T228_1			1.18367	83.5833	1.08325e-08	188.07	228.274						138609	113079	155670	153654	115453	154425	1619.81	1708.81	2008.26	2379.31	1929.86	294.818	93482.7	90807.3	88005.3
POS	M240T384			0.838619	8.90302	1.26075e-08	240.066	383.757						69929.1	72352.7	93269.2	77070.2	67230.2	69989.5	11167.4	9516.85	6052.09	8286.54	5951.19	9552.68	44598.7	46385.8	46365.1
POS	M318T411			0.716343	0.177766	1.30077e-08	318.129	410.907						25418.4	11317	6082.66	14150.6	9111.02	10284.5	68768.9	77184.9	70112.9	78526.1	71028.8	63955.8	18880.8	18903.4	20365.1
POS	M1094T519			0.355455	13.9278	1.34504e-08	1094.4	518.922						12501.7	10941.1	16037.5	12493.9	12306.7	13943.1	589.635	500.113	1398.03	1332.43	926.142	870.045	9294.53	9461.84	9294.13
POS	M949T480			0.502632	0.10867	1.41165e-08	949.227	479.911						5677.82	3161.02	3863.61	2697.3	3831.33	1917.72	27454.9	32630.2	38947.6	29963.6	30523.7	35095.5	18814.1	18843.4	19581.1
POS	M325T361			7.94415	0.0280038	1.46936e-08	325.113	360.793						976432	26880.1	21300.2	15164.1	35004.2	142757	6.82935e+06	7.10393e+06	6.67871e+06	9.22541e+06	6.82606e+06	6.81413e+06	3.60539e+06	3.60603e+06	3.57026e+06
POS	M259T361			2.43481	0.0362376	1.47868e-08	259.081	360.804						107058	6489.32	2711.9	9277.88	6321.59	17678.7	656558	705969	635360	861811	617079	649802	370448	370401	361279
POS	M217T371			0.75188	10.2152	1.49189e-08	217.129	371.338						56037.7	49555.3	65229.7	72630.8	60105	61920.8	5758.39	4568.38	3905.98	3890.65	9057.62	8596.96	30392.9	29816.9	30393.3
POS	M707T152			0.466662	16.4552	1.51219e-08	707.191	151.907						27196.8	21819.5	24073.2	21914	19537.3	18761.6	864.039	923.044	1450.51	2028.13	1791.49	1043.73	17871.7	17576.5	17867.1
POS	M429T175			0.70349	17.914	1.52674e-08	429.299	174.543						51576.1	39923.1	60958.1	50077.6	47081.7	54237.6	3583.32	746.053	2419.89	3366.85	4544.15	2301.51	33397	33901.3	33397.3
POS	M398T386			0.492704	8.35671	1.73152e-08	398.046	385.763						27293.7	32400.9	24676.7	25992.8	22290.4	25472.8	2971.63	2716.05	2980.71	3620.97	1933.88	4698.95	26020.5	26443.9	26439.6
POS	M156T387			0.313161	6.49137	1.87191e-08	156.045	387.372						10958	10050.5	13335.3	10834.2	10508.1	10092.6	487.257	1491.13	2552.89	1487.96	1843.91	2270.12	7955.12	7961.05	7644.33
POS	M184T388			0.27143	0.14444	1.94219e-08	184.072	388.497						1477.99	1091.98	256.971	1640.33	1897.52	2214.73	10124.5	10462.5	8841.05	11737.9	9124.95	9107.5	4245.95	3615.5	4225.5
POS	M260T382			0.559272	5.06682	2.01283e-08	260.196	382.417						35843.8	32718.3	39324	42358.6	33839.7	37237.7	12566.4	4513.11	6188.73	8215.57	6101.64	6095.18	28928.9	29195.1	28928.8
POS	M345T327			0.528631	39.3951	2.13403e-08	345.176	326.79						27866.2	26207.6	34849.2	28117.4	22104.9	26345.8	1156.07	388.999	727.557	731.177	735.206	461.789	18869.9	18865.5	18055.9
POS	M198T361_2			2.38616	0.058367	2.22561e-08	198.096	360.848						106741	27968	27591.3	30789.4	28566.8	16399.3	644949	685065	613608	865423	628533	641030	367156	361579	361553
POS	M342T414_2			1.0483	0.190685	2.32696e-08	342.138	413.565						31004.3	37754.5	38193.3	18205.3	22415.6	33940.3	146641	137895	152156	175494	186100	153616	124344	145421	144300
POS	M589T499_1			0.31522	0.129283	2.35484e-08	588.682	499.084						2478.94	1299.04	1716.54	1385.62	2337.63	917.583	11884.8	13321.5	11211.1	14148.1	12113.3	15717.9	8661.89	9773.76	9723.54
POS	M171T120			1.03097	12.7702	2.38806e-08	171.084	119.665						94047.6	119886	125502	103677	102909	111625	2488.39	1464.52	23536.6	922.358	1925.46	21161.1	68236.2	54531.5	68119.2
POS	M347T43_1			0.782395	12.2441	2.44685e-08	347.076	42.747						69790.9	60753.4	60761.3	73813.2	50543.4	74361.9	3876.67	4922.22	5807.92	3947.76	6681.77	6617.64	39766.7	39896.5	39783.9
POS	M206T162			0.596797	4.85423	2.47117e-08	206.08	161.569						41417.8	41678.3	44205.5	43777.2	33511.6	49643.1	7995.64	8679	9596.79	8472.21	9499.05	8130.87	32781	30708.4	32753.1
POS	M277T361			1.58561	0.0414719	2.55125e-08	277.091	360.833						49159.9	3623.93	3484.42	3600.1	3705.09	9505.35	274045	296092	277803	374059	268073	272058	168691	172390	168549
POS	M507T36			0.559787	0.121181	2.74344e-08	507.402	35.728						10401.4	4012.47	3076.45	3521.25	2701.31	5974.34	46286.9	32922.2	45077.1	41849.1	41101.8	37745	30532.8	30082.3	30082.9
POS	M126T350			0.514528	3.96654	2.84128e-08	126.09	349.604						35717.3	32513.3	33119.8	31863	26859.4	37259.9	7213.46	6610.8	10498	9464.22	9014.22	6948.55	29355.9	28088.3	28092.5
POS	M307T404			0.302396	6.35541	2.91616e-08	306.851	403.887						9154.88	8997.28	12314.6	11541.8	9526.1	10158	1481.65	1126.96	1882.09	1577.89	1807.7	1830.83	11191.6	11356	11183.4
POS	M239T383			2.76119	13.9347	2.94679e-08	239.063	383.44						734075	735908	1.01236e+06	770770	688797	751071	54926.9	37691.8	67102	59744.6	65209.7	52107.7	444438	480036	480200
POS	M127T418			1.03405	0.0490883	3.06249e-08	127.038	417.695						15284.5	3699.3	5453.38	3417.54	3944.68	5695.47	125624	132196	145141	91036.4	131572	138254	56054.2	57502.3	56043.8
POS	M691T151			0.890661	20.0483	3.24379e-08	691.403	151.445						98433.2	72221	91981	80441.3	70238.7	69108.6	3405.5	2316.41	4429.92	5711.67	5284	2915.64	61767.3	61760	62436.3
POS	M933T514			0.403578	15.0483	3.26416e-08	932.845	514.089						14864.6	13742	20935.2	17639.7	17268.7	16270.6	983.827	1185.62	1546.77	1580.32	929.625	467.028	12710.8	12881.3	12709.4
POS	M439T351			0.214224	4.64139	3.31492e-08	439.159	350.823						6769.29	5146.81	5074.96	5433.57	6091.4	5101.18	1365.03	933.544	1215.61	1016.82	1330.22	1381.68	3805.12	3803.39	3985.14
POS	M332T383			0.335606	3.9748	3.31507e-08	332.077	382.716						15023.5	12604.8	16407.5	15042.3	12577.4	12558.5	3470.8	3526.7	3116.41	3993.65	3231.29	3848.15	10184.7	10374.1	10377.8
POS	M563T152			0.686531	19.0215	3.52506e-08	563.356	152.134						44979.6	43915.1	61748.1	49149.6	41513.5	44518.6	2385.89	1783.51	2664.41	3795.4	2422.74	1974.41	37274.5	37013.4	37493.1
POS	M342T360			1.06656	0.147307	3.52766e-08	342.138	360.175						27315.5	30725.6	25013.2	15705.8	18369.1	18988.5	138542	133909	141312	175774	183097	151403	85395.5	88335.8	84391.4
POS	M442T346			0.249418	5.21398	3.61755e-08	442.19	345.613						8027.62	7193.83	7254.19	8211.65	5783.78	7597.24	2036.99	1556.36	1661.69	758.212	1279.06	1159.64	9104.75	9092.13	8432.03
POS	M115T229			0.350413	3.95162	3.65176e-08	115.053	228.813						15994.4	13464.2	15812.8	18003.3	13224.6	16519.7	3833.87	3487.06	4530.55	4453.71	3749.93	3484.33	11545.3	11534.8	10832.2
POS	M239T41			1.21909	0.0678843	3.70355e-08	239.058	40.799						44608.6	1339.38	8673.03	3609.91	2284.24	12292.9	151689	167569	177486	196108	167622	212058	133236	135260	135223
POS	M343T360			4.43224	0.0368845	3.73402e-08	343.123	360.218						326277	39067.7	52844.3	28907.5	13077.4	46614.9	2.16524e+06	2.29564e+06	2.16449e+06	2.93217e+06	1.91288e+06	2.26947e+06	1.18548e+06	1.17972e+06	1.17972e+06
POS	M343T422			4.95957	0.024535	3.73739e-08	343.123	422.409						280118	26158	39037.6	16164.8	22965.7	31291.9	2.50124e+06	2.39951e+06	2.87057e+06	3.64758e+06	2.75665e+06	2.76905e+06	871647	1.04471e+06	1.05503e+06
POS	M129T398			7.40333	953.778	4.06789e-08	128.953	397.656						5.08414e+06	4.22562e+06	6.93946e+06	5.32759e+06	5.35349e+06	5.1144e+06	4335.94	3861.35	5431.8	6173.6	5624.36	8170.59	3.13796e+06	3.13806e+06	3.12295e+06
POS	M204T361			0.560075	0.136878	4.09005e-08	204.086	360.815						6436.87	11607.5	3246.05	5174.99	4526.41	3800.55	51098.7	40887.9	38426.4	46338.9	37961.2	39472.2	31228.5	29943.3	29978.1
POS	M163T361_2			4.58074	0.0403683	4.11001e-08	163.059	360.804						403275	44560.3	21933.8	31358.6	32711.1	60272.7	2.32261e+06	2.48027e+06	2.26251e+06	3.16271e+06	2.18327e+06	2.30592e+06	1.32677e+06	1.29926e+06	1.29864e+06
POS	M127T361			2.55445	0.0355352	4.13691e-08	127.038	360.815						126284	4119	3912.63	2379.32	4478.51	20487.4	728249	768956	691220	975257	675312	710327	421429	406599	406620
POS	M62T355			0.179124	3.22169	4.38092e-08	62.0597	355.125						4332.96	4758.56	4364.63	4122.21	4100.06	3966.15	1157.79	1118.35	965.423	1641.6	1075.68	2001.13	2421.48	2421.42	2399.52
POS	M597T498			0.376507	0.171683	4.50393e-08	596.672	498.395						5476.63	2879.35	3457.83	2966.14	3783.74	1809.87	17935.1	16085	19705.3	21062	20885.8	22996.4	15965.5	16410.2	16512.5
POS	M239T410			0.800721	4.64686	5.17008e-08	239.063	410.424						90377.7	80223.7	74369.6	66014.4	67236	77845.1	12468.1	10841.4	19559.5	23036.8	18005.3	14233.9	46783	47044	47041.8
POS	M161T39_1			1.83597	0.0576341	5.52753e-08	161.008	39.383						63663.7	16826.5	15366.7	14344.6	14089.1	15783.7	414024	290178	388959	463603	422028	451612	252420	252406	246266
POS	M1039T423			0.765624	0.0815062	5.61259e-08	1039.31	423.094						24596.6	2221.36	2380.62	948.358	1844.73	3086.32	71103.8	65516.8	80272.9	64936.5	78928.2	69613.9	66805.3	66828.1	64677.8
POS	M167T227			0.418314	7.72132	5.72991e-08	167.072	226.946						19363.4	16444.5	21132.3	22658.2	15766.9	21064.1	1864.32	1489.44	2183.08	3466.87	2399.87	3675.37	14231.2	14232.5	13846.4
POS	M233T40			0.465829	0.0597721	6.17719e-08	233.011	39.549						4198.29	1263.45	1283.29	497.599	878.991	1240.04	23733.4	21251.7	23139.3	28549.5	31940.5	28008.2	17659.6	18068.2	18070.1
POS	M596T498			0.495851	0.206508	6.37092e-08	596.169	498.395						10826.3	6307.44	7502.02	5264.76	7252.62	7632.06	30142.7	31300.4	36102.5	37504.6	40898.6	40920.7	28463.2	28484.2	29167.3
POS	M107T38			0.597688	0.0725263	6.44169e-08	106.997	37.64						7554.84	1902.87	1644.18	4643.91	1778.78	1436.71	36088.7	42877.3	48222.4	51786.4	35729.2	46736.1	27817.4	29623.8	27770.3
POS	M323T39			0.935938	0.0629735	6.77904e-08	323.025	39.425						23087.8	4456.87	5073.14	2269.43	1410.01	3680.74	112798	78772.5	96152	115614	114181	117322	66941.1	68049.5	68054.8
POS	M413T39_2			2.1106	0.0350535	6.78947e-08	413.039	39.425						66188.9	9391.38	5050.19	8510.72	4879.59	15622	573106	395897	478842	640865	493060	546100	358348	364494	358433
POS	M932T514_3			0.461134	13.2089	7.06483e-08	932.343	514.089						18458.5	18402.8	27904.3	21719.3	22628.4	23061.2	1051.77	761.611	2214.61	2301.92	2086.68	1589.93	15999.6	15830.4	15830.6
POS	M875T416			0.447783	17.0875	7.45976e-08	875.174	416.436						21334.8	18593.9	24178.5	23222.8	14994.7	22086.1	1940.95	1394.66	916.228	363.331	912.058	1753.59	15539.3	16151.9	15555.7
POS	M375T357			0.445623	9.21539	7.5567e-08	375.186	356.933						17475.6	17184.2	24555.2	23748.1	22244.9	23451.1	3681.57	2472.34	1309.12	2559.49	1480.58	2458.23	14377.1	13630.5	14369.6
POS	M515T381			0.159712	0.281438	8.0716e-08	515.05	380.536						804.574	1142.93	974.647	1207.29	1873.52	1283.73	4039.28	4343.95	4515.63	4866.72	3670.23	4455.08	1938.74	1709.78	2007.54
POS	M510T335			0.286437	5.62333	8.29783e-08	510.253	334.872						9523.18	8233.78	10259.6	8437.43	9467.94	10678.9	2292.88	664.713	1382.27	3373.73	1351.09	1000.69	8349.84	8704.2	8332.8
POS	M742T383			0.195633	3.23463	8.57773e-08	742.08	382.805						4709.71	5327.16	5553.32	5333.54	4385.04	5229.53	2238.96	1743.19	1537.34	893.204	1679.12	1349.24	4989.93	4769.22	4767.19
POS	M705T356			0.581661	0.0637679	8.69349e-08	705.183	355.781						1076.1	1268.13	5888.13	1111.4	2134.18	4279.94	38528.6	40070.8	38605.4	54336.2	39863.4	35708.8	956.22	809.548	973.018
POS	M389T371			0.268738	60.4632	8.73672e-08	389.274	371.458						6497.06	5838.65	9417.95	7585.45	6906.12	6538.87	256.063	67.0075	136.514	59.3706	136.541	52.1096	4051.01	4051.83	4188.84
POS	M348T349			0.683656	13.2203	9.27073e-08	348.176	348.8						37913.4	45293.8	57882.8	57970.9	46088.9	45553.7	6405.24	1769.96	3843.02	4426.36	2865.56	2679.11	40679.8	40678.1	39901.4
POS	M210T367			0.29694	5.0774	9.40546e-08	210.06	366.743						11252.9	9222.79	12161.6	10150.8	11638.8	8784.77	2904.6	2918.66	1333.42	1640.49	1541.83	2110.59	6512.31	6272.71	6513.2
POS	M199T393			0.878215	59.48	1.01089e-07	199.006	393.328						84447.5	99278.8	75183.5	68105.2	71983.1	60168	1063.63	944.542	1509.4	769.353	1382.08	2050.68	58647.5	58645.1	60606.9
POS	M154T222			0.898506	17.9179	1.02143e-07	154.034	222.136						80024.4	58945.9	89757	93135.9	100567	88054.8	2061.59	4706.98	8524.7	2991.27	7078.5	3127.17	74173.7	84881.9	84419.9
POS	M329T384			4.66037	12.563	1.0769e-07	329.078	383.822						2.07382e+06	2.07379e+06	2.98189e+06	2.26585e+06	1.97785e+06	2.12088e+06	248952	101271	161035	309497	140504	112851	1.2241e+06	1.29622e+06	1.29615e+06
POS	M419T152			0.364813	11.6125	1.0867e-07	419.242	151.681						17711.5	12226.5	16079.4	13086	12449.1	12699.3	609.763	1507.29	825.326	1367.7	798.413	2146.76	11319.6	11877.5	11892.9
POS	M733T383_2			0.442013	3.07872	1.0939e-07	733.056	382.613						29173.8	24950.8	27602.1	29076.5	21282.8	28119.6	9695.25	7650.13	10694.1	7574.06	8527.5	7895.32	21126.2	22202.6	22201.1
POS	M281T104			1.34865	87.9336	1.17072e-07	281.247	104.107						141639	201408	185742	230492	153282	166005	2698.25	1411.54	1722.98	2340.71	2003.4	2088.82	90689.7	96003.5	90781.1
POS	M127T160			1.08098	13.5436	1.17587e-07	127.038	159.719						126318	149940	133052	119200	91554.7	106550	6425	8170.98	7919.46	16532.9	7959.24	6642.4	111460	114351	114362
POS	M402T275			0.576821	11.9265	1.19553e-07	402.159	274.532						39438.8	36299.8	42520.9	28073.1	28405.3	33199.4	2411.63	2518.7	2848.34	4078.23	2997.91	2580.05	22048.5	22052	21466.7
POS	M614T40			0.590418	0.146913	1.24305e-07	614.484	40.275						10337	6508.53	9360.87	4573.4	4025.48	6780.48	37028.6	40388.4	49051.5	54838.1	53249.6	48506.9	34989.7	34991.3	34341.4
POS	M238T196			0.52303	0.116526	1.25964e-07	238.118	195.637						5348.35	3611.61	3827.99	5552.17	2890.68	3697.42	37454.8	25828.6	33163.6	43137.9	36530.5	37813.4	10752.9	11388.5	10741.3
POS	M227T36_1			0.357438	0.166097	1.26325e-07	227.127	35.771						5124.06	1398.33	2491.5	2415.56	2687.79	3615.83	20958.1	14181.1	16645.5	19773.5	16628.9	18576.3	6784.56	7223.57	6787.18
POS	M385T394			0.240194	5.48738	1.46658e-07	384.91	394.068						6726.27	5585.45	7846.19	7215.39	6042.02	6773.12	1007.41	872.859	472.095	2358.49	1077.4	1535.53	2560.07	2556.95	2654.08
POS	M227T39_1			1.24602	0.0480951	1.51435e-07	226.968	39.413						31403.3	4774.29	2922.55	3653.17	2301.46	8474.79	206039	128693	170482	210445	189237	208098	126145	127035	126146
POS	M310T431			0.821351	9.61855	1.65868e-07	310.175	430.775						70728	72871.6	85263.8	84825.7	53282.5	66893.6	6090.16	4705.89	7444.81	14140.6	6916.12	5809.5	48133.9	46583.4	46583.4
POS	M156T389			0.217562	5.70081	1.68756e-07	156.026	389.445						5980.63	6518.99	5260.08	5335.98	4598.04	5064.53	1931.64	839.343	568.121	1177.81	532.606	696.727	7683.34	7447.69	7682.03
POS	M225T391			1.06751	44.3762	1.72631e-07	225.034	390.806						113675	101277	143580	128985	81822	113596	3367.67	1067.51	4860.75	2723.27	1626.85	1743.61	79558	80931	80941.5
POS	M143T39			0.790485	0.0863412	1.73169e-07	142.997	38.909						21732	6673.52	4665.89	952.26	2047.37	4295.25	82777.4	58727.2	69197.9	86225.3	87382.7	83209.9	51206.2	51231.2	54998.5
POS	M111T340			0.515934	3.84479	1.74553e-07	111.055	340.436						30920	36765.7	26762.5	39870.5	36235.7	36974.4	8519.02	8787.47	10763.2	7608.17	9929.67	8369.11	19927.3	19907.9	18259.4
POS	M203T391			1.57403	11.4564	1.76412e-07	203.052	391.296						280677	255530	301209	304895	178927	257412	19278.6	17721.8	20461.2	29340.6	27946.9	23047.2	214946	220664	214968
POS	M1127T491			0.287403	0.29696	1.76893e-07	1127.26	491.24						6400.99	4211.08	4798.12	3311.22	3885.47	2750.39	15762.7	12901.6	15469	15430.5	12948.9	12876.6	13194.8	13196.7	13659.9
POS	M415T38			0.942538	0.100313	1.8186e-07	415.035	38.297						29422.6	7487.39	7026.53	6357.62	7447.82	9978.17	120461	86548.5	112389	139818	109292	106584	82118.4	84512.3	82143.3
POS	M412T372			0.220109	0.172527	1.84626e-07	411.973	372.392						2150.27	908.129	1742.7	775.349	755.757	812.675	8369.7	6502.04	7680.59	6637.7	5871.02	6351.98	3666.83	3663.81	3981.49
POS	M211T36_2			1.1761	7.9311	1.84889e-07	211.168	36.397						189546	139760	162272	168675	121437	131928	26119.4	19254	18609.7	18198.9	18031.2	14981.2	94309.2	91004.8	94304.3
POS	M579T297			0.403499	0.145368	1.86253e-07	579.096	296.637						6392.57	4451.49	4480.17	1112.31	931.07	2048.35	24642.3	23720.2	19163.3	25863.6	18588.6	21586	16480.6	16602.5	17524.5
POS	M611T35_2			0.432406	0.11799	1.86498e-07	611.464	35.109						6798.48	1651.16	1763.83	2719.28	1607.08	2533.16	24197.1	19490.4	26271.4	29924.6	22087	22728	13210.8	12298.4	13208.6
POS	M279T263			1.48338	0.401417	1.9452e-07	279.038	263.496						238844	248074	214329	139844	149698	148122	466134	495458	442637	506551	451435	475011	415512	397405	415534
POS	M369T159			0.419533	0.151424	1.98741e-07	369.093	159.486						3263.87	4303.64	4581.91	4046.45	2814.68	3086.02	22201.1	20701.3	25712.6	25972	20508.2	30829.7	5355.42	5274.98	5275.64
POS	M867T436			0.763969	30.7032	2.00101e-07	867.393	435.836						58807.3	47219.5	76556.3	65843	48643.4	56079.3	1060.68	588.932	4738.42	3001.29	1651.99	460.678	43027.7	44476.5	44378.5
POS	M358T354			0.930609	24.1784	2.04801e-07	358.196	353.57						73356.1	116432	77133.6	85928.8	98328.3	77264.8	5164.44	1789.8	3687.68	5391.8	3333.2	2489.13	57766	57317.4	57023.4
POS	M629T35			0.63619	0.191021	2.08197e-07	629.475	35.097						26555.1	6830.34	8397.95	6604.95	6614.37	10637.9	58445.4	48395.7	59646.5	61851.9	59121.6	56169.8	36890.4	36894.8	36183.1
POS	M513T196			0.256769	0.148969	2.10549e-07	513.168	196.234						1146.52	900.588	2449.73	1271.46	962.171	1361.5	8163.52	7005.97	9441.5	10613.9	10514.1	8580.56	3525.75	3525.42	3264.68
POS	M163T413			0.941378	0.170175	2.16617e-07	163.059	413.4						22957.9	13026.4	21828.1	10595.8	25053.9	33630.9	107632	111717	122025	160009	120213	125239	61209.8	61208.7	59980.8
POS	M304T349			0.504428	5.49783	2.1667e-07	304.15	349.449						25300.1	31317.3	33346.5	35860.1	25182.7	26943.8	5029.48	6950.24	4389.48	2709.3	6598.02	6690.86	24576.2	22387.5	24597.2
POS	M627T35_2			0.622805	0.0595932	2.18296e-07	627.46	35.165						6972.46	1348.85	1596.1	2049.48	1302.96	3500.98	47655.3	34139	45623.7	60071.3	43948.2	49984.2	22279.8	22879.4	22881.3
POS	M183T74			7.14207	376.494	2.22435e-07	183.092	74.1015						3.37068e+06	4.76305e+06	4.74213e+06	5.16863e+06	6.19183e+06	5.82726e+06	14824.4	15650.3	16472.4	13843.8	18427.1	633.322	2.76281e+06	2.40399e+06	1.94656e+06
POS	M551T308			0.402608	0.223294	2.36668e-07	551.138	307.875						8192.62	5816.17	5890.35	3998.33	4183.53	5254.24	29870.8	23728.6	23077.9	20126.7	24360	28124.4	13361	13215.4	10315.4
POS	M408T341			0.637924	8.29768	2.38466e-07	408.142	340.515						49199.4	39753.6	51923.8	49607.4	31504.2	45058.6	5127.59	3236.28	6609.8	7365.34	4604.06	5240.25	30766.2	31133.9	30794.8
POS	M291T260			0.582528	0.189831	2.39074e-07	291.038	259.544						14771.1	12050.8	11859.9	5406.08	6372.9	5582.95	52857.2	44033.8	41302.3	60607.3	47448.4	48980	35228.7	35228.4	35413.1
POS	M69T376			0.595119	3.03823	2.40625e-07	69.033	375.715						37370.7	54553.9	51029.9	51338.5	48463.4	45088.8	12878.7	19295.3	15724.4	15033.8	16525	15283.9	32109.5	32206	31386.7
POS	M218T347			0.404642	5.04374	2.59068e-07	218.047	346.829						19461	23155.2	16014.2	19124.9	19659.9	19497.6	1943.81	2955.43	6969.88	5423.85	4616.31	1270.47	14473.8	14463.1	14052.3
POS	M726T152			0.946371	18.8228	2.73866e-07	726.441	151.618						123324	83970.7	99587.4	84583.8	83595.8	74417.7	3698.48	3123.09	5037.98	5964.31	6484.95	4883.42	66657.2	67734.9	67722.4
POS	M401T349			0.365267	10.038	2.83054e-07	401.201	349.44						15392.8	11134.3	14052.5	14622.6	18750.2	14663.9	3161.17	386.838	1389.89	2564.16	491.25	834.781	12355	12334.7	11870.8
POS	M438T502			0.505751	11.7839	2.83469e-07	438.27	502.244						31420.6	25446.6	32428	29412.2	20765.9	22086.4	2275.9	1579.25	3414.28	3348.45	2408.09	684.28	15849	16172.9	16164.8
POS	M657T385			0.797788	17.1638	2.92056e-07	657.146	384.986						59347.9	59884	87882.7	71191.8	55139.1	57559.7	6044.7	2702.07	5362.84	3583.99	2211.86	2875.29	31208.7	36449.2	36456.3
POS	M221T384			0.46482	10.4727	2.94193e-07	221.052	384.016						18693.2	21654.6	30403.9	23499.7	21392.4	20585.6	2691.54	3030.08	1760.49	2176.61	2901.91	447.456	13951.4	14768.4	14778.9
POS	M811T398			0.218276	0.075103	2.94792e-07	811.189	397.712						468.17	251.404	699.829	400.138	360.992	499.206	6180.65	4496.68	5709.16	5210.9	6318.42	7765.05	6019.39	6006.5	5148.81
POS	M303T36_1			0.494905	0.144671	2.97617e-07	303.002	36.407						11948.5	4497.58	4128.3	2368.02	3076.4	2704.56	35059.5	28168.3	28570.9	33001.2	33300.6	40442.3	17253.3	16958.7	17823.9
POS	M229T39_1			0.495071	0.144879	2.98623e-07	228.983	38.818						13157.6	3086.25	3129.17	2230.19	2105.29	4639.46	31633.1	25469.4	33131.4	35776.3	35619.4	34037.5	27035.8	27740.7	27025.6
POS	M407T257_1			0.712271	0.250833	3.14087e-07	407.073	256.726						33774.2	24810.5	22524.6	16582	11813.9	11337.9	80183.9	68308.1	84647.8	94264.4	74394.5	79968.1	56160.3	56170.6	54119.2
POS	M258T388_1			6.05179	0.127854	3.18976e-07	258.11	387.566						668955	483697	162069	1.01533e+06	647679	778126	4.92496e+06	5.43303e+06	4.93409e+06	6.1192e+06	4.01051e+06	3.95431e+06	1.93134e+06	1.88779e+06	1.88627e+06
POS	M371T511			0.451635	10.3864	3.30507e-07	370.7	510.951						18789.8	18994.8	27174.6	25923.1	17947.1	21764	2314.9	1427.66	2943.47	3459.92	1696.65	730.952	12598.6	12709.2	12601.6
POS	M471T444			0.316926	5.43026	3.34019e-07	471.157	444.029						11030	11999.7	14467.9	8823.91	11732.3	11098.3	1782.45	1339.86	2821.18	3074.66	1996.11	1720.31	4851.88	4956.41	4851.13
POS	M302T328_2			0.92681	5.72212	3.36986e-07	302.066	327.949						107976	108934	114877	84531.2	76164.1	103007	11453.6	31386.7	13615.4	16433.9	17831.3	13347.1	62979.5	62948.1	58392.6
POS	M165T40			1.32037	0.118926	3.42483e-07	165.039	40.141						80790.7	20021.6	21155.4	16977.5	8124.99	12748	198237	183736	222814	266391	222744	249924	166636	166633	167845
POS	M178T391			0.94743	28.1271	3.6251e-07	178.008	390.656						74533.5	92832	123120	86544.2	77872.7	79581.7	3290.32	2725.55	2891.65	4698	2289.83	3107.11	74370.4	75708.2	74445.3
POS	M372T346			0.237085	4.1584	3.64999e-07	372.158	346.158						5708.41	8473.65	6753.68	7736.16	6039.65	6916.76	2361.94	1406.62	1511.2	1344.26	1829.15	1557.48	7444.91	7793.72	7441.96
POS	M129T39			2.52067	0.101624	3.66294e-07	129.036	39.383						204903	67573.3	63646.7	50780.1	45421.2	62969.9	814917	558630	770433	922713	863902	943202	551496	551379	543039
POS	M831T416			0.460705	8.49871	3.71356e-07	831.21	416.379						25819.7	20801.4	26428.8	26413	15737.4	24814.4	3208.74	2023.09	3443.33	2679.18	2329.27	2791.21	18982.8	18469.9	18677.6
POS	M373T229			0.77111	24.8543	3.73748e-07	373.244	229.386						50735.8	50427.9	81254.6	67278.3	54728.3	55989.4	3832.98	2029.08	2563.46	2582.44	2305.22	1187.89	40296.4	40282.6	39724.8
POS	M605T35_3			0.661679	0.0939769	3.73811e-07	605.476	35.238						8444.8	3490.57	2899.35	5732.38	4148.7	6992.27	70991.9	41419.2	53442.8	55510.3	64899.8	51138.8	34885.6	35414.7	34855.5
POS	M204T176_2			0.260318	4.05888	3.75726e-07	204.122	175.949						8777.97	10891.7	6981.44	8611.25	8733.08	7625.2	2630.77	1951.48	1941.32	2070.09	2201.6	1922.68	9572.34	10401.8	9518.38
POS	M477T286			0.328894	0.233992	3.8335e-07	477.101	286.143						5464.89	4105.21	4631.97	2911.6	2369.93	4070.48	16316.5	15360.4	16731.8	20571.8	13420.6	18260.8	15818.6	15818.8	15711
POS	M167T374			0.787717	0.0982701	3.87361e-07	167.021	373.949						22171.7	4084.6	5642.39	3761.99	3272.13	6983.11	66062.4	66801.5	77583.9	101043	74030.8	81720.3	57307.9	57453.8	56590.8
POS	M185T342			0.39111	5.02808	3.93745e-07	185.128	341.782						13797.5	17341	19152.2	18805.9	16883.1	21983.3	5584.9	3003.57	1516.19	4094.49	3454.95	3817.88	10674.3	10674.1	10211.6
POS	M293T393			0.32099	4.19538	3.96352e-07	293.084	392.556						13585.8	15315.1	11182.1	13029.9	10073.8	13585.7	3250.47	2412.33	2262.37	4574.49	2990.78	2808.8	15429.5	15161.7	15157.3
POS	M705T175_3			0.212081	20.0863	3.97969e-07	705.384	174.688						5140.82	3329.26	5869.56	3799.6	4910.21	4964.4	264.993	214.673	180.953	192.267	345.157	196.63	2658.91	2796.78	2791
POS	M677T504			0.414126	0.221839	3.99681e-07	677.197	504.184						7908.45	5467.52	7697.87	5090.84	5456.84	3401.65	23210.2	22438.5	27704.5	23484.4	28410.9	32627.7	20116.4	20119.5	20936.2
POS	M447T161			0.581358	16.6204	4.00667e-07	447.163	160.746						23161.6	41618.7	35815.1	32622.1	31970.6	40875	2049.19	1534.79	1773.28	2331.57	2059.87	2649.52	25128.3	23644.7	23631.4
POS	M259T166			2.01918	0.0128128	4.00862e-07	259.079	165.92						3615.44	2386.68	5115.06	3682.21	11424.9	10378.1	486834	632083	483124	516900	366491	371282	16853.6	15549.9	15868.3
POS	M168T175			0.347229	4.35209	4.0749e-07	168.101	175.344						15836.9	12851.5	17927	15146.9	12941.7	13689	2259.06	2269.23	3288.16	4475.04	2448.16	5570.85	6952.81	7073.16	6952.6
POS	M129T363			0.707091	1.95862	4.15459e-07	129.065	362.914						81046.7	89646.1	82671.3	85346.8	95165.3	105218	47798.7	44192.9	43944.4	45939.6	48798.5	44568	58254.3	55662	55765.1
POS	M251T386			0.342175	3.75555	4.15874e-07	250.892	385.741						14777.7	12117.7	16456.9	17575.3	13802.2	16054.3	2395.95	3102.23	3633.85	5686.27	5332.85	4022.12	16876	16573.7	16558.7
POS	M200T452			0.371044	6.73515	4.17729e-07	200.138	452.324						17097.3	16045.4	19178.5	11971.9	13002.3	15087.3	2401.31	2807.42	1132.64	2101.38	3525.75	1748	11783.2	10611.4	10729.6
POS	M169T38_1			0.595721	0.0947499	4.26971e-07	168.926	37.623						11060.2	5559.26	2478.59	1760.33	1528.31	3306.41	48007.7	33226.9	42017.1	51320.2	41428.9	55166.4	31587.5	32201.9	32212
POS	M325T409			0.475906	11.8455	4.27461e-07	325.043	408.521						20946.8	22145.2	32746.7	22568.5	20653	22671.4	1802.14	1158.21	2069.39	2634.09	1421.87	2879.26	14933.1	14046.2	14161.2
POS	M198T298			1.67656	0.135791	4.33702e-07	198.096	298.152						53577.5	54924.5	59140.5	50511.2	27032.6	63234.2	382481	333333	366833	512579	338603	337464	219273	220522	220950
POS	M411T362			0.522726	0.11722	4.6413e-07	411.07	362.08						5995.06	3253.77	4730.61	3879.03	3483.65	4067.69	42030.2	25014.5	31028.4	39180.9	41862.4	37653.5	17511.4	19102	19112.8
POS	M117T39			0.782337	0.100617	4.64594e-07	116.982	38.856						22068.1	7041.07	4221.56	3896.27	4042.75	5781.43	78865.6	52789.4	85546.7	91168.9	77657.8	81597.7	51928.4	53019.8	52985.2
POS	M377T151_1			0.706097	29.5148	4.71352e-07	377.283	151.11						66210.1	39195.8	56921.1	53143.2	39692.5	47763	1310.84	1036.56	2206.23	2426.27	2110.42	1173.2	34145	33375.6	34144.3
POS	M353T379			0.509593	0.381169	4.71425e-07	353.083	378.547						23814.8	28339.2	19688.6	16949.7	15241.4	20524.5	45924.5	61535.9	55783	50593.7	57314.5	55627.8	44801.2	44796.2	42398.6
POS	M589T35_4			0.695832	0.110652	4.72304e-07	589.481	35.1185						7452.47	15727.9	3172.15	5842.99	3794.81	6780.98	76632.6	44002.7	67177.6	65474.8	72568.4	60682.2	37714	37109	37088.7
POS	M362T171			0.537261	8.91582	4.72791e-07	362.21	171.479						26258.7	28428	37192.2	39732.4	26695.2	30463.8	7186.63	2333.11	2491.44	3977.81	1864.24	3319.27	31729.6	30237	30532.3
POS	M670T35_1			0.275892	0.17783	4.87316e-07	669.547	35.11						4049.81	1214.61	1234.41	1354.68	1338.64	2310.37	11848.6	8909.81	12681	11608.4	9059.71	10575	5016.76	5015.17	4863.21
POS	M717T386			0.599749	13.463	5.17817e-07	717.083	385.626						37734.4	32701.1	51737.5	36410	30513.2	35754.3	3891.29	2051.47	3404.17	3487.18	2375.32	1491.93	18714.6	19731.1	19714.3
POS	M269T478_1			0.273363	5.88335	5.22177e-07	268.61	478.06						8198.84	7137.56	10720.8	8810.64	7249.25	9280.41	899.256	1372.16	1217.19	2948	1070.14	1229.33	3382.63	3351.28	3344.98
POS	M635T383			0.298675	2.10525	5.24066e-07	635.162	383.082						14539	16016.5	14654.2	17268.8	14058	13467	8149.69	6431.08	6320.94	8608.37	6601.14	6640.61	13619.7	13675.6	14342.4
POS	M597T38			0.643374	3.92164	5.24903e-07	596.596	37.661						55683.6	55625.3	47128.4	52999.7	43982.8	62742.4	23828.7	12637.5	14442.6	10367.8	9824.18	10029.2	20028.6	19358.6	19332
POS	M502T303_2			0.533367	0.0628525	5.47353e-07	502.093	303.355						4446.94	2928.86	848.309	1717.68	1815.95	1472.54	45149.8	29804.8	27573.7	37164.2	29967.8	40837.1	20817	20845	19466.1
POS	M368T332_1			0.496086	7.16484	5.50412e-07	368.153	332.391						27409.3	26518.9	31895.9	32439.6	19777.7	27419.8	6424.97	1126.35	3744.91	3296.71	7016.15	1484.43	22209.8	27003.9	22203.7
POS	M297T341			0.649844	19.9156	5.56981e-07	297.056	341.153						35290.9	48434.4	57060.3	35288	36505.3	41840.1	2103.6	1660.69	2204.23	2413.96	2284.43	2107.94	29018.6	29020.4	28367.8
POS	M687T419			1.04522	6.00749	5.65051e-07	687.194	418.864						137968	150298	138941	98850.8	100559	118312	12356.3	18855.7	20623.5	28329.1	29351	14484.1	31005	31008	30222
POS	M354T29			0.135831	0.318334	5.68171e-07	353.935	29.032						1162.82	1149.86	934.716	1059.18	914.143	1265.14	3723.79	3741.64	3924.98	2692.47	2965.89	3325.61	1033.5	946.918	944.412
POS	M142T310			0.629377	2.66495	5.8732e-07	142.085	309.817						51211.4	56572.3	69704.3	58160.2	52656.1	51179.9	24042.3	18065	22187.1	23366.1	16192.9	23535.1	38580.1	39935.3	39929.1
POS	M286T364			0.484138	6.82216	5.90661e-07	286.087	363.928						25902.4	23278.1	35016.8	25267.7	21404.3	25656.1	3801.51	1738.58	5947.29	4256.1	4064.97	3135.24	13246.8	13651.1	13224.4
POS	M382T248			0.691252	27.7583	5.99436e-07	382.243	247.807						42560.8	34233.2	63533.9	56873	49636.7	46701	1616.09	1112.95	2160.66	2066.05	2579.71	1039.35	44602.6	41894.3	41180.1
POS	M139T39			0.644828	0.0736009	6.00563e-07	138.97	38.52						9753.09	4475.09	1867.58	2356.19	1947.09	2410.63	54208.7	41176.9	52666.8	64466.7	38440.2	58951.1	36690.4	35967.3	35975.8
POS	M103T110			0.755211	0.136951	6.11507e-07	103.038	109.922						12629	16851.2	13880.1	8124.53	6897.86	5880.63	81423.1	50340.9	77462.9	89203.2	84087.4	86723.3	11787.3	14392	11902.2
POS	M183T215			0.580616	7.66081	6.26163e-07	183.091	215.492						35856.7	31419.8	31379.6	48438.4	39160.9	47093.1	5076.19	4856.3	5585.51	4991.58	5194.58	4755.87	23021.4	21408.8	23014
POS	M981T439			0.30595	16.4413	6.27084e-07	981.269	438.968						9831.97	10237.2	11841.8	11124.4	6121.07	9156.33	458.966	222.701	1057.99	614.462	455.862	736.759	4686.78	4926.38	4686.06
POS	M622T390			0.401116	3.29097	6.29723e-07	622.207	389.517						20727.2	17732.4	24591	19818	20397.7	25684.7	5934.06	5129.4	7816.49	8495.42	6369.73	5438.22	38932.5	38916.7	38316.5
POS	M335T36_1			0.563018	0.0784179	6.44458e-07	334.975	36.358						7361.54	3900.78	2609.07	1225.95	1825.11	1687.01	32740.4	28808.2	37443.4	46830	47431.7	44057.5	20135.4	22945.3	22976.4
POS	M325T478			0.928624	0.215371	6.44627e-07	325.112	477.557						33200.6	15672.7	41858.4	14196.3	32661.5	32730.4	124364	97478	151825	149467	140141	127545	106588	98860.8	99104.2
POS	M373T317			0.19049	5.18085	6.4807e-07	373.171	316.55						3975.98	3496.31	5550.8	4157.03	3820.21	4582.8	600.493	786.271	1131.91	873.815	1030.21	515.316	3178.17	2456.4	3154.52
POS	M325T453			1.68323	0.146181	6.65617e-07	325.112	453.025						100631	55246.2	75931.3	19157.4	28378.2	59167.9	303915	305033	430604	462416	422151	391596	282340	274479	282400
POS	M259T197			0.452994	0.15464	6.85034e-07	259.075	197.448						4071.12	7914.6	4728.64	4280.55	2486.39	3339.21	25880.6	29974.5	32846.3	36517.3	25151.7	23067.5	4895.54	4879.72	5384.97
POS	M355T32			0.24689	0.136567	7.05918e-07	354.977	31.904						916.406	2093.71	1131.54	1187.67	657.045	875.108	7911.26	5593.43	9386	10015.5	8509.37	8827.2	6682.16	6426.91	6417.62
POS	M123T42			0.584457	0.0883797	7.08934e-07	122.992	42.147						4632.06	5279.33	3845.29	3172.17	1694.6	4643.49	47214.8	27773.8	41800.3	46355.6	54372	45744.8	33916.1	30510.2	33929.7
POS	M299T107			0.845911	0.129718	7.1695e-07	299.099	107.262						12393.4	3572.95	13909.5	12012.7	12671.9	19874.2	83931.1	94340.2	93212.9	130440	91819.9	80076.5	42225.9	43855.6	42147.2
POS	M288T383			0.368031	5.96059	7.33514e-07	288.202	382.964						13036.3	14142.8	14569	20776.7	17388.3	15794.6	4583.03	1601.54	2932.79	2784.72	2265.33	1889.38	12648.8	13293.1	12634.5
POS	M416T416_2			4.78214	14.6997	7.53567e-07	416.109	416.436						1.87052e+06	2.14118e+06	3.0527e+06	2.77116e+06	1.85374e+06	2.58285e+06	165968	90239.2	238493	197301	122671	156245	918024	918082	902436
POS	M301T398_2			0.660504	8.87103	7.5588e-07	301.14	397.641						28050.1	49528.7	53446.2	47596.8	47732.5	50108.3	7377.89	2307.91	6252.23	5220.42	4942.12	5064.08	29020.5	31680	28801.7
POS	M315T398_1			0.950688	30.485	7.70287e-07	314.902	398.176						111801	99667.3	66372	102796	117455	73055.5	3588.57	2290.79	3810.51	2189.31	4092.79	2763.38	79749.8	78394.1	79751
POS	M252T275			0.266861	2.20616	7.98532e-07	252.051	274.588						9676.37	12128.2	11925.6	12844.7	9996.26	12473.2	5275.97	4525.55	5698.76	4781.76	5852.08	5162.1	5805.15	6100.09	5801.19
POS	M513T448			0.349254	16.3782	8.04619e-07	513.12	448.038						13945.2	14257.4	13373.8	15055.3	7515.69	12673.1	722.295	644.339	1316.69	269.853	983.479	753.745	7228.99	9424.68	7199.41
POS	M765T455			0.40969	0.132921	8.05829e-07	765.196	455.029						6882.67	2111.54	2432.4	2220.1	2444.58	1626.3	18149.1	17881.3	26444.9	26796.7	20826.6	23195.8	12907.1	10638.9	12929.5
POS	M285T41_1			2.39971	0.0276278	8.17236e-07	285.01	40.623						35703.7	11457.9	10613.1	18831.9	21872.5	14954.5	674659	409982	655979	737365	845438	782350	382063	382054	378728
POS	M305T461			0.509565	24.1969	8.2087e-07	305	461.017						22427.8	25070.6	33285.1	34232	20288.7	24306.2	1035.82	983.267	532.351	2031.65	1155.93	857.31	3085.8	2974.05	3096.42
POS	M673T40_3			0.461006	14.3562	8.22555e-07	673.346	39.52						19669.1	17831.3	20227.4	27224.6	22656.5	30430.7	1645.23	1301.62	1442.19	1572.79	1482.38	2171.12	8768.43	9264.78	8765.5
POS	M290T270			0.921232	38.4232	8.30669e-07	290.17	269.834						72792.5	86602.1	110294	104459	75487.2	62019.9	2800.22	663.965	2168.73	4137.31	616.132	2929.95	41226.5	41207.6	46310.9
POS	M165T405			0.883619	13.0773	8.32399e-07	164.92	404.655						78061.5	68185	115104	80488.8	68526.4	80911.5	5914.01	5278.64	6222.86	6697.81	5743.16	7710.68	83465.5	81870.4	81856.1
POS	M399T261			1.23205	0.132261	8.35243e-07	399.08	261.289						51624.1	36987.7	32220.2	11867.4	15603.7	14442.9	211089	222894	179666	266742	160777	189321	123275	124615	123250
POS	M499T286			0.198558	0.254728	8.60162e-07	499.079	285.589						2578.83	2986	1829.87	758.276	778.957	1090.32	6245.57	7005.62	7268.76	5853.1	6029.84	6941.96	3721.17	3855.66	3718.22
POS	M872T480_2			0.253502	0.29846	8.70219e-07	872.303	480.458						5095.3	3373.01	3903.25	2421.93	2822.61	2423.58	10493.4	9521.23	13242.7	10205	12727.5	10953.8	10103.1	9574.31	9604.97
POS	M105T39			1.38603	0.0869019	8.73836e-07	104.982	38.793						61227.9	19494.5	11868.8	8487.79	7428.13	17881.8	239059	163209	230129	276220	246271	299499	163289	164497	162755
POS	M163T385			1.01075	0.25825	8.90364e-07	163.059	385.269						43953.2	32633.9	51582.7	21382.7	55621.1	55136	159215	176525	166767	211392	157982	136094	106440	103176	106447
POS	M407T374			1.23232	0.0305802	9.20382e-07	407.012	373.661						15450.5	7047.39	4865.67	678.039	2239.15	2566.61	166704	164512	167431	257245	143744	174504	90980.7	92091.1	92097.3
POS	M185T374			1.63152	0.0920703	9.42323e-07	185.032	374.456						90361.7	14054.1	22353	14686.6	13491.1	29330.3	285557	270139	344012	444690	353714	303368	232302	232879	230199
POS	M215T320_2			0.715133	4.24078	9.46486e-07	215.138	319.557						70012.4	60949.1	77672.7	47925.9	56995.1	60731.6	15342.2	9743.81	14060.1	21430.8	12795.9	14886.2	47103.3	56207.3	46989.4
POS	M460T40			0.754355	2.33161	9.66173e-07	460.268	40.169						91428.6	87184.7	90154.6	83276.2	105623	99021.3	34537.8	51816.7	47278.5	32328.1	28823.5	43972.1	60323.2	60872.2	60328.3
POS	M459T262			0.648781	0.237948	9.82547e-07	459.1	261.536						24737.3	20545.5	19835.7	10198	9052.23	10389	64833.9	68435.2	56199.9	83450.1	58352.4	66958.3	53345.9	53341.5	55283.2
POS	M353T159			0.787426	0.104229	9.83697e-07	353.12	159.486						10624.8	5406.64	11384.3	7789.34	7481.63	7896.92	72315.7	76416.8	76943.9	82716.5	64297.5	112622	14405.4	14048	13977.1
POS	M411T150			0.709639	28.0801	1.00724e-06	411.288	150.35						69572.5	40861.3	60071.2	49663.2	44303.7	42113.7	1748.07	758.923	1513.14	3068.77	2741.19	1088.18	35594.3	35596.1	36303.8
POS	M367T260_2			0.924112	36.4763	1.05146e-06	367.194	260.178						82950.7	109561	89218.2	107107	56743.8	76581.5	2095.82	557.014	3285	3625.01	2690.43	2061.83	75908	75821.2	65697.7
POS	M413T152			3.04834	32.016	1.07647e-06	413.304	151.514						1.26432e+06	761367	1.13627e+06	917088	800425	759862	29776.2	15021.1	29205	38514	40126.4	23498	629691	629701	631251
POS	M671T35_2			0.199923	0.226572	1.10097e-06	671.34	35.127						935.788	1570.16	1031.76	1312.06	1605.16	2066.92	5215.21	4940.41	6201.48	6476.46	7709.56	7069.01	2694.77	2394.64	2402.36
POS	M267T38_1			1.11386	0.103948	1.10924e-06	266.999	37.623						39499.9	16417.4	11670.3	8790.45	8456.1	15949.6	173481	105395	149076	163614	198428	179566	108487	108541	108989
POS	M232T336			2.46705	27.335	1.17213e-06	232.063	335.81						487349	585463	817639	728077	525926	532406	1498.39	573.398	3603.99	122862	4545.52	1427.49	347683	349183	349183
POS	M304T250			0.874501	34.3189	1.17453e-06	304.186	249.8						73814.2	87973.3	99593.6	71529.9	82074	47492.1	3479.74	1757.25	1564.49	3710.4	1613.52	1350.48	40810.2	40830.4	37360.9
POS	M406T296			0.247729	0.173672	1.18577e-06	406.034	296.414						2426.75	2399.04	2039.77	412.922	1225.13	798.684	9510.8	6907.6	10501.1	10006.7	7130.72	9505.67	6091.43	5824.57	6089.81
POS	M145T393			1.03869	24.8327	1.1915e-06	144.926	392.927						108178	81477.1	157417	102478	105531	106980	2735.14	3285.04	4468.78	6636.34	4338.09	5197.45	105571	102434	105611
POS	M354T391			0.31772	11.5977	1.19422e-06	354.025	390.806						10708.4	11627	14454.2	10068.9	7865.77	9032.97	679.562	613.039	1069.53	1360.35	691.572	1083.35	9271.4	9273.93	9608.59
POS	M303T409			0.646563	3.46348	1.20693e-06	303.061	409.154						51038	57664.3	63022.6	54569.7	44539.5	51054.3	12006.4	9117.24	16546.8	27708.6	13063.3	14495.5	44704	45239.3	45235.4
POS	M209T40			1.13551	12.8466	1.2134e-06	209.153	39.557						106774	126112	177541	157388	101692	144097	13819	8175.42	9678.81	6921.55	10176.6	14560.8	73330.5	78577.8	73485
POS	M416T327			0.522364	14.8235	1.22825e-06	416.212	327.445						23917.3	26956.7	39615.9	31032.2	23282	24647	2372.14	1172.74	2706.72	1912.95	1906.39	1360.29	18633.1	18379.3	18378.7
POS	M576T296			0.839948	0.0572793	1.25957e-06	576.126	296.251						8241.55	4358.52	4617.51	4364.82	3411.84	4921.9	92222.3	63813.8	94348.5	61794.1	104618	105489	7984.73	9089.69	9039.38
POS	M260T327			0.236196	6.207	1.26092e-06	260.095	326.74						8317.07	6703.2	5741.84	6857.91	4923.78	6708.36	738.646	2041.27	377.021	498.557	1456.71	1211.65	3918.13	3689.71	3909.13
POS	M138T390			0.314982	3.37059	1.26889e-06	138.015	390.267						13361.5	12489.1	16845.6	12433	10882.6	11720.9	3812.47	2834.06	4864.04	3964.95	3902.66	3683.9	10831	10516.8	10520.6
POS	M97T159			1.56959	38.4245	1.28455e-06	97.0275	159.099						189961	296943	328572	203785	220497	214015	9553.34	7106.61	4367.04	6718.34	3511.02	6578.23	187024	183612	187010
POS	M97T456			0.627783	0.119858	1.32475e-06	97.0278	455.688						12506.4	7153.38	11711	5207.3	428.046	658.019	42428.7	38029	61516.7	58746.1	58911.5	54606.8	34021.5	32805.7	34006.6
POS	M178T126			1.29605	0.0852772	1.33112e-06	178.07	125.922						19639.9	17685.3	25580.5	21085.2	12471.5	12708	140295	214884	179699	260957	226911	257438	52123.6	42166.4	42805.6
POS	M740T155			0.262687	5.36589	1.34277e-06	740.46	154.634						10196.1	9093.64	7703.28	8093.54	6323.25	6813.16	1790.82	819.943	1284.43	2317.06	2000.5	774.198	6359.25	6072.15	6069.88
POS	M434T481			0.735855	0.0748998	1.37185e-06	434.117	480.845						8991.42	5078.76	4498.28	3995.26	4998.02	2741.71	49251.1	57004.1	70655.6	92991.7	65722.9	68960.8	38727.3	38754.7	39704.7
POS	M133T39			0.614979	0.0825609	1.39146e-06	133.013	39.413						12707.2	3266.54	2552.4	1993.1	1785.32	1295.87	50344.2	32154.7	39458.9	54553	53843.7	55499.7	30484.8	31456.5	30478.3
POS	M684T457			7.6963	0.0523877	1.3945e-06	684.256	456.622						1.37388e+06	194848	253595	112535	163220	161111	5.80533e+06	4.92223e+06	7.97022e+06	7.86326e+06	9.23427e+06	7.32905e+06	4.4953e+06	4.48903e+06	4.48904e+06
POS	M276T333			0.488749	7.05364	1.40751e-06	276.17	332.998						26421.5	23048	34356.8	33301.8	20526	25160.1	4085.37	3463.56	4782.49	2868.01	4784.32	3098.59	19515.9	19593.8	18257.4
POS	M559T151			0.680707	16.3672	1.42114e-06	559.361	151.208						66031.3	40202.2	56508.6	44709	41152.1	39559.8	2146.25	1651.6	2588.49	3937.6	4986.62	2295.57	49060.1	44786.4	49017.4
POS	M414T384			0.358249	0.265581	1.42214e-06	414.019	383.697						6687.64	7684.03	2035.75	5605.07	4326.52	8109.85	26473.8	19884.2	19468.2	20115.6	19222.5	24547.1	16690.3	16081.1	16014.1
POS	M257T388_2			0.333959	0.186891	1.4269e-06	257.309	387.856						2659.27	2549.68	1094.24	4663.63	3611.97	3771.31	16040.2	16582.4	16608	21728.2	13835.8	13391.8	8254.88	8278.03	6984.57
POS	M116T313			4.29158	2.04623	1.44325e-06	116.071	313.206						2.95341e+06	2.87581e+06	3.71622e+06	3.12973e+06	2.77456e+06	3.08631e+06	1.57402e+06	1.36341e+06	1.55946e+06	1.8036e+06	1.26367e+06	1.49447e+06	2.23847e+06	2.27522e+06	2.2381e+06
POS	M242T127			0.321237	2.99921	1.46199e-06	242.063	127.473						12470.2	13541.6	17860.7	14600.5	12546.9	13331.6	4580.05	4185.91	6512.73	5118.84	3429.21	4297.78	13979.9	14264.6	14266.9
POS	M219T259_1			1.59653	0.183027	1.52847e-06	219.026	259.394						144771	102895	76790.3	25975.8	14361.6	38832.5	355145	328767	371757	470991	348525	330100	273375	273227	261397
POS	M200T392			1.15463	108.577	1.53772e-06	199.99	391.926						111477	126712	193898	120527	112630	117715	1142.72	781.955	1401.58	1752.73	611.979	1520.13	84012.5	88043.3	87969.3
POS	M299T38			0.66572	0.0720356	1.55886e-06	298.971	37.623						11802.3	4230.56	2442.11	1059.72	1821.78	2636.2	53925	36879.4	52234.7	52707.9	68499.5	68820	35709.4	36329.2	36327.5
POS	M274T388			0.567325	4.07784	1.56337e-06	274.187	387.908						40070	39696.4	33863.2	53556.7	40395.8	41744.7	16204	4621.65	9795.88	13469.3	8227.75	8823.26	41377.9	41375.4	40798.1
POS	M97T39_2			0.905031	0.177611	1.5994e-06	97.0638	39.407						38226.2	15590.4	22939.6	14310.9	17345.8	16645.6	126205	81691.6	107072	147530	121521	120097	84337.6	81885.6	81882
POS	M1008T492			4.65671	0.0731018	1.60249e-06	1008.36	491.66						390475	170991	237991	132028	167218	95228.3	2.00178e+06	1.88724e+06	3.15414e+06	2.94366e+06	3.17774e+06	3.1679e+06	1.72932e+06	1.72926e+06	1.72446e+06
POS	M577T295			0.286332	0.219862	1.60284e-06	577.125	295.455						2792.34	3127.19	3213.1	1801.42	3710.86	2022.97	14102.1	13498.3	11499.1	8422.44	14202.5	14086.3	9194.83	10954.1	12465.1
POS	M285T404			0.244742	2.20204	1.63018e-06	284.869	404.016						8641.14	9200.46	11005.8	11678.9	8752.55	9540.45	4215.24	4019.39	4255.49	4482.6	4589.61	5148.95	10316.9	10593.8	10592.4
POS	M793T483_1			0.27212	6.73413	1.67551e-06	793.183	482.655						8196.77	8723.86	10525.1	6039.81	8735.73	7605.55	1831.02	624.511	2855.15	659.918	829.758	598.794	3451.2	3589.24	3451.99
POS	M253T44			1.08469	3.27369	1.68207e-06	253.038	43.6645						161837	150955	204663	141217	132242	143024	44801.9	37949.1	47197.6	50542.5	49589.8	55204.8	109956	108074	108911
POS	M528T291			0.622894	0.160545	1.71902e-06	528.123	290.834						27738.1	5005.85	6152.81	4399.64	2761.72	4616.25	52273.9	48084.6	50377.3	62818.2	49065.7	53020.3	25626.6	26096.6	25625.1
POS	M263T406			0.617051	0.144266	1.73042e-06	263.123	406.495						9357.81	8870.98	4929.77	7119.3	5989.81	8801.4	45296.3	43001.6	51064.9	73321.3	49600.4	50118.8	10258.4	10279.8	10540
POS	M381T362			23.2123	0.10261	1.73482e-06	381.08	361.978						3.16969e+07	1.18221e+06	722996	338521	885215	6.68658e+06	6.18631e+07	6.32039e+07	6.58025e+07	8.43458e+07	6.37476e+07	6.56003e+07	6.72139e+07	6.7265e+07	6.66646e+07
POS	M359T39_1			1.72526	0.0344516	1.75434e-06	359.028	38.909						24732.5	10044.2	14122.7	10615.6	4737.27	9297.93	362619	284399	337345	498759	261711	390046	225288	223789	226220
POS	M188T163			0.283254	4.2559	1.76586e-06	188.07	163.321						11925.9	9624.09	11345.7	11341.3	7689.04	8548.92	1160.21	2981.7	1917.51	1931.69	2942.74	3275.8	8249.61	8252.52	8634.05
POS	M380T363_1			1.21181	0.138503	1.77915e-06	379.891	362.99						96045.4	9890.54	12211.5	8595.54	9859.28	23982.5	181369	175773	195403	224378	167035	215475	200191	201949	199859
POS	M103T38			0.616036	0.158907	1.78282e-06	102.966	37.623						21710.9	8863.78	3595.06	4435.04	5605.98	5713.83	52307.7	39518.1	47940.8	61541.3	50796.6	62070.6	36752.8	38458	36704.6
POS	M69T39			0.526488	0.176657	1.79897e-06	69.0692	39.443						8201.74	6522.87	9302.61	10181.6	3036.86	5456.89	42901.5	26585.1	35456.2	46407.1	45745.2	44631	32053.6	32201.3	31236.3
POS	M201T39			0.547084	0.121779	1.81328e-06	201.039	39.15						15111.6	4165.29	2782.82	1772.93	1856.38	3012.23	35189.8	29485.3	36795.3	40474.4	47142.5	46596	31808.8	32276.1	31838.5
POS	M673T383			0.493878	2.13567	1.82349e-06	673.119	382.716						44138.6	43337.2	36135.7	44256	33834.1	42310.4	20572.1	15064.3	20186.8	23074.5	18932.5	16425.5	42567.2	43358.8	43566.1
POS	M368T40			0.634385	3.87129	1.83041e-06	368.315	39.963						56843.2	49394.8	39147.8	55733.7	54102.1	60832	9320.94	14491.5	15295.3	24508.5	8759.29	9264.82	28800.4	28214.5	28208
POS	M395T152			1.83471	28.1407	1.88151e-06	395.293	151.514						467557	281780	421670	319810	288278	273635	9500.67	7058.06	11560.5	16823	18271.3	9731.67	234018	235941	234018
POS	M130T419			2.05446	0.199936	1.91787e-06	130.049	419.284						189458	80040.9	79416.9	158769	210668	46760.3	690902	565933	746452	462525	727474	633499	168331	167592	140902
POS	M666T502_1			0.589788	16.0232	1.93984e-06	665.852	501.954						33854.2	29281.5	49622.6	42229.9	27298	36298.9	1612.99	384.496	5009.57	3658.12	2517.08	459.511	28272	28269.9	27754.2
POS	M181T405			0.117293	0.40159	1.96501e-06	180.893	404.659						1335.26	1175.64	1865.93	956.482	854.961	1002.61	2867.9	2559.17	3218.3	3253.92	2997.22	3009.54	1946.53	1915.53	1946.49
POS	M231T341_2			0.605807	0.258121	1.96739e-06	231.144	341.169						16514.1	13163.7	17065.4	17398.1	13745.1	15909.5	57083.3	40856.6	60632.5	64426.3	67184.2	73197.6	38470.1	39420.5	39419.4
POS	M247T335			0.333128	1.75164	1.99256e-06	247.107	334.876						20444.3	21332.4	22802.8	22630.8	18588	24227.6	12342.9	11667.4	13026.2	12893	13897.1	10404.5	16470.4	17712.2	17694.9
POS	M171T262			0.416594	0.253131	1.99375e-06	170.996	261.873						8583.6	6149.6	8318.13	5517.37	7501	6509.55	29157.3	29005.8	18722.3	34260.7	27431.3	29632.6	18549.3	18576	19505.8
POS	M346T341			0.544889	5.05021	2.00356e-06	346.106	340.543						35827.3	39796	24501.8	35995.2	40261.4	42649.2	4482.75	5392	13524.8	9402.12	5570.07	4998.88	13666.3	12304.9	13704.6
POS	M666T502_2			0.49653	12.512	2.07339e-06	666.353	501.605						23251.1	23212.1	36744.4	25787	19892.3	26629	1147.09	792.803	4821.31	2800.57	2123.74	743.858	19442.3	20172.5	19428.6
POS	M359T225			0.51809	13.6872	2.08725e-06	359.228	224.742						24694.9	23343.9	31327	41378.9	24595.7	29291	3466.76	1318.37	1867.1	2570.24	1451.9	2084.33	20264	22692.1	22690.9
POS	M319T404			0.151954	3.12781	2.09379e-06	318.954	404.244						3630.2	3344.11	3157.13	3032.62	2621.38	2879.26	787.838	372.687	1442.48	914.157	1396.17	1054	3061.99	3259.85	3259.66
POS	M402T429			0.321268	3.61728	2.1143e-06	402.093	428.885						15033.8	11905.2	15871.6	13871	9774.04	13100.5	3644.11	2003.73	4908.25	4346.48	3890.77	3200.06	9600.78	9583.75	9293.59
POS	M414T153_2			1.60039	12.6551	2.12863e-06	414.308	153.332						364947	221177	327862	261764	236387	211578	18917.8	13053.7	29156.2	38013	13014.4	16150.5	182873	183740	183985
POS	M289T176			0.30302	6.86435	2.1564e-06	289.175	175.958						10956.9	8351.8	10948.6	15142.3	9987.02	9476.68	1688.59	1558.12	1527.48	1595.11	1660.88	1419.12	11118	11116.2	10621.2
POS	M755T385_1			0.537999	14.6405	2.16506e-06	755.04	384.986						31462.7	23646.4	43452.1	30047.5	24412.4	29549.9	2058.31	1962.14	3127.53	3119.82	892.928	1309.57	13504.1	13947.6	13949.7
POS	M470T500			0.305407	4.54084	2.19904e-06	470.259	499.87						13092.5	10817	13001.4	11608.9	8426.35	10309.9	2065.67	1481.8	4794.85	2867.83	2632.22	969	7517.81	7294.63	7294.02
POS	M707T151			0.641154	22.9279	2.40934e-06	707.398	150.695						61981.3	38277.8	42490.7	38620.5	39983.9	31813.8	1458.34	1159.02	1733.86	2074.59	3219.49	1396.6	31842.9	31975.4	31843.1
POS	M201T399			0.733726	18.1901	2.45019e-06	200.974	399.401						34680.4	67631.8	58064.8	71070.3	47089.9	54186.5	2646.12	2206.96	2663.41	3579.21	2641.19	4554.62	113744	113765	116989
POS	M435T480			0.459212	0.0527581	2.47147e-06	434.618	479.751						3380.63	956.097	1079.79	697.138	1408.25	594.092	18649.2	21274.5	26738.6	35913	22900.7	28358.2	14300.4	13444.1	14302.6
POS	M160T46			2.00445	128.794	2.55536e-06	160.132	45.527						301967	343868	582188	431750	372616	339708	5230.13	2023.97	2996.74	3836.49	3209.16	1121.2	207168	210220	209533
POS	M505T455			2.12883	0.179511	2.71726e-06	505.175	454.862						147150	114709	163180	73854	106080	110509	540382	451504	770910	743183	792565	687189	452791	460037	452775
POS	M179T40			1.3069	0.150781	2.73919e-06	179.001	39.963						96752.4	29879.7	22978.3	18524.5	14374	29732.4	235039	169964	204612	245224	272722	280051	176080	185613	176129
POS	M234T132			0.767373	18.1588	2.75721e-06	234.084	131.792						43230.6	58337.1	83954.1	68234.9	58984.6	48244.4	1654.2	1532	6823.29	5818.95	2925.47	1125.51	51022.8	51060	51589.7
POS	M221T38_2			0.377175	3.2078	2.84972e-06	221.225	37.661						20553.8	21755.5	19192.8	20928.9	19898.1	16902.9	7330.72	8582.77	8038.17	830.484	3933.85	8453.46	16528.4	17150.2	17156.9
POS	M183T37_1			0.754856	4.28791	2.87084e-06	183.137	37.028						64946.4	70922.9	85097.2	88961.5	53653.9	64112.8	24742.4	16537.6	17679.5	13337.1	10569.5	16878.3	39672	39686.4	43731.7
POS	M253T228			0.339884	5.55369	2.87973e-06	253.094	228.29						15767.7	12783.9	12155.9	16263.1	9477.69	16974.3	3515.09	1681.1	2401.96	2945.36	2182.28	2295.33	9247.3	9256.52	8831.18
POS	M204T159			0.851316	5.59802	3.03503e-06	204.086	159.45						75379.4	89732.3	117158	72398.7	73691.3	71827.8	14882.4	14979.5	17970.2	10845.2	14414.7	16258.7	64261.6	64235.6	66420.4
POS	M209T159			2.09842	154.562	3.03767e-06	209.102	158.682						326040	565084	574503	342729	382878	377129	1398.4	2388.39	4264.96	3043.49	3802.34	1719.47	309212	310214	315684
POS	M397T41			1.72362	0.110039	3.09996e-06	397.044	41.162						101390	35853	36432.5	32653.5	25070.5	28372.4	438508	225174	392101	470301	440283	394365	238272	238380	246926
POS	M318T229			1.24577	56.8605	3.11653e-06	318.202	228.875						119166	143027	223983	180363	130699	130481	4359.47	1762.79	2342.6	3456.62	1998.81	2395.39	102091	102112	98003.9
POS	M1168T498_2			0.380932	2.6042	3.12186e-06	1168.4	497.82						23284.4	21895.3	20040.1	18092.9	25283.3	25036.3	6166.2	6506.69	11057.4	7502.59	8720.75	11360.5	12074.5	12098.2	13638.3
POS	M859T508			0.122022	0.285091	3.13224e-06	858.732	508.259						1112.44	800.38	472.658	690.22	560.639	738.768	2257.3	2262.1	3052.4	2213.63	3152.24	2408.66	2075.64	2183.08	2064.58
POS	M277T205			0.437522	5.55608	3.17033e-06	277.117	204.697						21165	22195.4	25195.5	19983.8	19483.3	24049.3	2445.51	2142.35	3104.14	12451.4	1286.32	2341.04	15470.7	15975.2	15698.1
POS	M229T360			0.355921	0.312206	3.24985e-06	229.07	360.208						7194.91	7681.54	12229.7	6565.47	2616.81	7619.9	23039.4	17771.1	26198.7	25179.7	24371.2	24079	12588.8	12416.1	12337.9
POS	M261T388			1.06414	33.5879	3.28328e-06	261.045	387.536						102473	101527	173632	108083	98930	99864.7	2341.43	3089.8	4308.54	4452.61	2378.23	3809.1	56088.2	57652	56232.7
POS	M152T341			1.78304	0.0666588	3.30148e-06	152.037	341.158						67031.6	15308.7	8297.79	24024.7	15362.9	28209.1	393191	396621	388612	568074	277826	349479	230686	230700	225753
POS	M352T387			0.90314	19.6219	3.30579e-06	352.062	387.222						77425	73223.7	126334	82736.8	71706.6	72622.5	2679.77	4954.85	4590.56	5714.05	3331.9	4416.96	38764.8	40474.8	40481.9
POS	M195T40			1.58969	0.110759	3.38782e-06	194.996	39.549						90228	30180.4	28866.5	27091.7	19457.8	26666.1	345240	196244	320823	359110	415083	372284	217529	217522	214773
POS	M217T140			0.195981	0.250174	3.38817e-06	217.001	140.181						909.636	2038.56	1368.96	1940.43	1815.09	1271.92	6402.51	7911.54	4303.2	5981.7	6197.38	6556.04	1661.01	1651.92	752.016
POS	M505T416			2.2881	0.0428775	3.3966e-06	505.175	416.125						110043	12514	11426.5	7234.56	7861.58	14502.4	579415	536775	633346	496313	936757	632499	396202	273516	396562
POS	M101T39			0.70967	0.134536	3.40057e-06	101.041	39.193						24480.9	5936.79	9676.53	3328.87	4633.67	6870.4	65468.9	44757.4	62878.2	76805.7	82659.3	75703.1	46112	45788	45789.4
POS	M759T508			0.593945	0.245033	3.4976e-06	759.254	508.499						21279.1	12477.4	15109.2	10359.5	10825.5	13274.7	44223.3	44908.2	66963.8	52969.6	64047.8	66945.9	34123.3	28397.5	34142.3
POS	M163T455			0.67037	0.270628	3.49892e-06	163.059	454.628						27313	22002.5	28807.9	12616.9	16165.3	16934.9	67214.1	57630	96613.8	78653.5	82726	74767.2	57024.9	55816.4	55769.4
POS	M467T36_2			0.342324	0.323216	3.51002e-06	467.371	36.397						8335.76	6021.37	5874.08	3820.39	7377.87	11571.2	23403	21631.3	23557.7	24573.2	23538.8	16335.9	21469.5	21477	19015.2
POS	M235T487_1			0.339137	6.17612	3.5226e-06	234.907	487.294						15220	10121.6	11481.5	17259	12955	16450.1	2161.28	3568.93	1514.96	3980.6	738.538	1553.41	6523	7877.4	7968.06
POS	M290T255			2.32278	0.0303121	3.55023e-06	290.075	254.584						39626.8	21712.4	23056	11298.3	8538.92	13202.3	712885	639843	489168	921840	460317	650127	270921	273567	273572
POS	M115T527			2.28177	9.55211	3.56148e-06	115.086	527.119						542606	470632	804004	451393	508329	600478	31017.4	26217.1	107395	104636	53515.8	30798.7	279605	286299	279346
POS	M217T324			0.912471	3.78565	3.73702e-06	217.117	323.57						126082	94059.4	140155	92712	95535	92383.1	22261.2	29475.4	30572.9	26481.2	31530.5	28983.4	67354.9	67358.7	66234.1
POS	M84T286			1.70151	3.11161	3.81319e-06	84.0443	286.143						346023	317217	509207	398237	371119	427727	120352	116991	119893	171582	99468.8	133226	272972	272962	270550
POS	M203T349			0.669269	5.99299	3.83723e-06	203.102	348.821						69075.5	52247.7	44234.7	49191.8	39234.6	57910.4	17513.8	4219.67	8787.53	10813.9	5986.11	4722.28	41250.5	45060.9	41217.8
POS	M383T31			0.310501	0.117215	3.91993e-06	382.955	30.693						1502.9	864.01	1318.5	2405.11	1643.04	1288.54	9804.11	10618.9	13827.2	18248.1	11731.4	12740.8	7810.16	7808.01	6794.24
POS	M685T361			0.390654	0.158381	3.93479e-06	685.238	361.396						5187.19	3586.01	423.161	3912.52	3576.91	3935.09	21635.6	24317.4	21600.6	29068.9	16607.8	16967.5	11708.1	11346.8	11346
POS	M676T503			0.379107	0.210048	3.95074e-06	676.252	503.279						6914.34	4585.57	4944.01	4049.93	3576.36	3713.99	19030.1	16904.8	23174.3	18801.3	25864	28501.1	15915.2	15913.5	15773
POS	M373T392			2.08224	70.9387	4.06315e-06	373.041	392.241						390134	385832	665047	416715	373007	361285	6175.56	4581.78	6292.97	7024.81	5626.33	6837.41	183309	195479	195581
POS	M418T160_2			0.220619	2.89246	4.08017e-06	418.156	160.3						7001.32	5740.35	7155.54	7501.19	6276.42	8532.21	1967.01	1257.28	2819.55	2396.84	3584.85	2566.55	5954.36	5955.04	5867.91
POS	M326T325			0.906566	14.6088	4.10977e-06	326.181	325.373						67945	66982.8	118650	89656.5	105141	71389.5	12457.6	4639.98	6285.65	5672.21	4842.73	1680.65	55307.6	55289.7	54541.8
POS	M327T36			2.02454	149.335	4.13634e-06	327.288	35.767						527823	306453	388492	553507	282802	475418	3784.75	3440.86	3185.94	1718.2	3027.74	1814.33	238655	235542	238708
POS	M277T62			0.391528	3.98322	4.13968e-06	277.252	62.2125						18389.5	21697.8	18682.8	16567.9	17072	24420.8	7218.18	3520.82	7396.73	6477.83	871.17	3846.02	34528.2	20939.1	34553.5
POS	M434T390			0.732386	30.1782	4.14362e-06	434.126	390.091						61235.8	38964.9	56536.6	84262.9	52730.3	50939.9	971.048	1297.84	1986.87	2952.39	2170.43	2042.6	49279.4	50409.9	49315.2
POS	M351T388			2.43329	33.9376	4.17269e-06	351.059	388.146						526412	522059	916268	582722	522948	515652	16436.3	15914.5	17317.7	21420.2	17467.8	17109.9	250569	282242	282148
POS	M325T423			4.83775	0.0395115	4.20465e-06	325.112	422.656						358208	74934.2	105150	33672.5	47060.9	56495.6	2.71203e+06	1.50816e+06	3.16983e+06	3.67943e+06	2.86321e+06	3.16417e+06	1.16718e+06	1.03791e+06	1.1674e+06
POS	M462T256			1.04914	0.0757105	4.24091e-06	462.075	256.06						19448.5	15472.2	10409.5	4712.95	6074.88	7363.57	160364	151439	150748	69792.5	145513	160620	76404.1	76410.2	74550.5
POS	M295T159			0.317416	5.17153	4.27349e-06	295.065	159.1						9136.1	12287.7	9865.61	12850.5	14473.8	14792.3	1136.06	1336.94	1152.87	3951.83	3958.28	2658.27	10972.4	11185.7	11187.3
POS	M88T341			1.55748	0.0971796	4.31428e-06	88.0386	341.169						71503	17435.3	21906.4	21241.6	26753	26415.2	297342	388514	320911	418346	215518	265680	189437	189455	187424
POS	M359T415			0.940482	18.7745	4.35494e-06	359.087	414.901						69563.3	105880	119680	109871	61593.6	82212.6	5499.6	4559.84	6776.89	5035.03	2724.37	4635.44	42871.6	40876.4	40868.8
POS	M270T327			0.834444	43.8404	4.355e-06	270.117	327.36						45441.5	70877.2	95216	49887.1	74733.8	74509.2	1206.13	438.964	2090.36	1821.02	2707.76	1103.02	38762.2	38964.9	38852.8
POS	M341T49			0.810893	0.096352	4.42297e-06	341.071	49.257						8852.52	10835.5	3614	1089.24	15223.1	10436.2	92251.9	74893.7	91582.4	120253	57872.6	82602	41720.9	41727.6	42262.2
POS	M302T196			0.964456	33.271	4.43929e-06	302.207	196.118						83222.1	59332	101682	135829	115444	99365.5	7231.36	1617.49	2151.91	2924.64	1877.77	2076.54	72663.7	70554.2	70553.5
POS	M353T64			0.463419	4.46596	4.68701e-06	353.315	63.846						26372.9	32536	31303.4	21800.2	20176.3	24302.9	9265.11	4885.13	7641	6717.55	3873.35	2658.86	12987.4	10550.5	10504.9
POS	M527T388			0.607551	11.1182	4.74083e-06	527.075	388.217						36905.2	36727	57722.8	35555.2	35384.9	32951.4	1874.14	525.579	9820.04	5838.9	1251.18	1848.91	15936.4	16732.5	16734.6
POS	M297T149			1.28268	39.9707	4.79305e-06	297.241	149.115						155498	183649	244030	122728	154390	129092	4510.79	4755.3	1255.19	6351.88	5584.59	2295.03	97147.1	103481	103481
POS	M163T482			0.453027	0.247258	4.80755e-06	163.059	481.921						11972.7	8080.1	10759	5884.62	7034.4	6085.78	29491.2	25725	40815.1	28110.4	38273	39061.1	28672.8	27489.1	27491.2
POS	M585T496			0.200443	8.10133	4.81045e-06	585.14	496.203						3582.52	3541.33	5930.98	3839.19	4264.76	5583.03	214.981	284.376	968.158	592.708	704.591	536.103	2582.56	2964.67	2960.28
POS	M301T38			1.09078	0.135302	4.84382e-06	300.987	38.286						63349.5	19670.8	11804.6	11104	8897.22	16684.1	173481	111158	142199	159522	179100	206517	110175	111242	111247
POS	M420T448			0.331311	5.7755	4.86393e-06	420.163	448.272						10639.8	12096.5	17652.2	13226.1	11711.9	10391.7	3739.28	3030.26	1185.93	2574.29	1642.95	937.507	9741.62	9733.86	9338.94
POS	M382T329			0.576865	12.9282	4.90491e-06	382.167	328.589						25403.9	39420.1	47333.9	39877.1	32331.1	24974.4	1698.63	3149.26	3584.36	1584.88	3058.59	3116.81	20134.9	20114	18683.3
POS	M428T307			0.461183	6.23362	4.9446e-06	428.096	307.23						27189.5	22629.6	32844.4	23009.4	16323.3	24604.7	3990.39	1208.91	4294.28	4205.2	3643.03	6175.98	18145.1	17480.6	17467.9
POS	M325T284_2			0.944267	9.46215	4.95609e-06	325.112	284.117						90600.1	93981	141898	101303	76298.9	77889.9	9426.04	10081	11246.7	6488.29	11840.4	12422.8	72281.7	68352.5	68280.3
POS	M304T453			0.421337	3.93527	5.02249e-06	304.183	453.334						27833.7	17610.2	28893.2	20258.3	21560.3	20915.3	6942.73	7151.57	4149.82	7133.29	3886.31	5567.65	16729.6	16553.4	14221.1
POS	M138T197			1.52348	0.0396349	5.04002e-06	138.055	196.744						20278.5	7227.35	14389.9	5184.65	8111.82	11539.9	206333	221971	297180	416631	274495	267062	96785.9	99023.6	96799.6
POS	M121T41			0.698878	1.49099	5.06581e-06	121.064	40.817						121916	128344	121724	117279	125803	103723	73100.3	85985.7	88326.7	77591.8	73118	83966.9	97645	99086.3	99146.2
POS	M1046T481			0.21671	0.312297	5.08666e-06	1046.27	480.932						3977.16	4324.55	2810.2	1989.27	1840.95	1416.01	9191.15	8525.44	7302.47	8110.35	10749.8	8500.97	8160.75	8164.5	8023.42
POS	M192T188			0.325912	5.29769	5.11282e-06	192.068	188.132						10296.7	10029.4	16573.3	14937.2	11420.9	12595.1	3354.82	3212.06	637.189	2865.03	1334.21	2914.76	7986.67	7987.59	7905.5
POS	M285T365			1.35561	4.90417	5.22339e-06	285.084	364.608						191565	197636	311563	212457	177670	220443	49292.9	32162.7	47683	44792.3	53281.4	40179.6	106164	109498	106190
POS	M346T422			0.401092	0.300669	5.24309e-06	346.124	421.719						11266.2	6830.73	9780.35	7906.65	7350.82	7685.46	25291.9	27587	26736.8	38598.1	24305.8	26504.4	18876	19669.2	19709.1
POS	M325T207			0.241572	4.26742	5.28745e-06	325.138	207.141						6201.92	6390.9	10136.9	7551.58	6187.56	6635.49	1600.31	1448.36	1731.64	1832.02	1750.34	1738.13	6296.2	6143.88	6056.91
POS	M726T383			0.240965	2.14029	5.41706e-06	726.117	383.249						8542.06	9334.06	10747.9	9202.73	8503.43	10225.1	3683.23	3436.35	4388.09	6282.4	4966.13	3667.94	8384.45	8647.2	8660.54
POS	M583T37			0.936021	4.80413	5.46481e-06	582.58	37.048						71822.6	123648	96632.8	101673	104145	133932	34381.8	26776.2	26054.3	18653.9	13711.8	11945.1	26495.5	25058.6	26640.9
POS	M73T38			0.810032	0.177439	5.63983e-06	73.01	37.659						41331.6	14702.6	11685.9	10886	9785.83	10345.8	75114.1	80426.3	88239.5	120055	84105.1	108520	69013.6	65938.9	68979.1
POS	M844T480			0.34711	0.156211	5.77139e-06	843.653	480.391						4966.45	2510.53	2867.41	1751.64	2084.57	1733.15	13508.6	11060.4	20383.5	19556.4	19980.5	17384.1	12675	12673.1	12512.7
POS	M615T190			0.316014	0.0916328	5.81098e-06	615.496	189.901						593.529	29.1333	678.26	35.571	5622.55	407.232	10783.9	12812.3	16820.6	14415.1	15511.6	10045.6	6187.53	5347.68	5328.36
POS	M262T457_2			0.644592	5.45232	5.85058e-06	262.149	457.212						52923	38634.1	59763	59952.1	34589.5	54021.4	12063.1	9049.2	7460.77	15596.9	5487.58	5343.47	22309.4	26735.2	26568.9
POS	M193T75			0.652689	12.1063	5.88094e-06	193.07	75.125						33907	42344.6	65274.5	47688.9	41161	39531.5	1371.76	10100.5	1794	883.903	8011.45	133.087	26977.5	20183.8	27070.2
POS	M465T252			0.38587	0.122637	5.9305e-06	465.101	251.876						3924.15	582.84	3696.86	2985	3040.33	583.77	27731.1	20913.4	12997.9	18276.8	19725	21142.6	12047.3	12807.8	12186.3
POS	M101T258			0.431859	0.163865	5.96845e-06	101.023	258.299						6274.08	4195.21	7128.8	2768.21	3965.66	1945.74	27913.7	26845.8	20855.3	37830.1	23059.1	23858.2	18028.7	18019.4	18453.4
POS	M219T41			0.52379	0.179758	5.98025e-06	219.05	40.807						9557.69	5057.69	9541.03	8505.18	6207.97	5155.03	48833.5	24538.8	37840.7	46423	39003.5	48271.5	25247.5	25200.4	22062.5
POS	M243T150			0.271473	4.42315	6.00739e-06	243.086	149.961						8399.47	8004.61	11394.4	8235.18	7741.13	11693.3	1529.07	2810.73	1579.72	787.604	2530.18	3303.11	8026.31	8122.98	8116.2
POS	M371T30_1			0.141876	0.273316	6.01281e-06	370.952	29.5355						1537.82	877.655	1015.53	763.053	558.798	804.748	3616.2	2373.13	2926.74	3942.18	3606.79	3868.95	2651.26	2481.05	2483.27
POS	M435T256			1.02685	0.102004	6.0132e-06	435.056	255.646						26956.4	21008.7	16806.8	8009.1	5590.2	6915.84	165544	147627	144622	73707.4	136552	168059	89706.8	92715	89613.3
POS	M279T390			0.304602	6.80651	6.07961e-06	279.222	390.109						11668.3	7756.25	11173.2	15535.2	10270.7	9999.87	2723.31	1551.58	1525.34	2172.57	498.772	1284.32	10731.9	11170.3	11181.2
POS	M358T455			0.748945	36.7097	6.10201e-06	358.208	454.862						54707.3	46263.7	83434.6	40178.3	51144	67711.8	2424.97	1075.27	1708.38	1732.25	1445.93	968.761	49377.1	49383.7	45377.4
POS	M85T258			1.51177	0.217278	6.10801e-06	85.0277	258.304						130630	103834	100558	38733	45387.2	44365.8	373014	352713	307381	479802	283518	336824	274082	276066	274067
POS	M367T382			1.26743	3.63826	6.16385e-06	367.033	382.317						206271	166583	284002	211520	175778	212405	59690.8	38714.5	73914.8	49171.9	66884.2	56997.1	157936	166694	166683
POS	M288T359			0.79056	6.98853	6.25643e-06	288.198	358.618						73549.7	46640.6	74470.8	92311.5	64023.2	93945.9	15288.5	7990.2	11746.4	13396	8886.12	6360.25	52610.2	49124.8	49046.2
POS	M241T288_2			0.539234	24.8187	6.31159e-06	241.079	287.604						34802.8	31703.9	40120.3	24652.3	16834.6	32156.8	571.667	774.522	1179.79	966.081	915.562	2855.88	20012.6	20096.7	18496.1
POS	M230T358			0.59359	0.148449	6.37879e-06	230.047	358.348						6497.84	11831.8	649.554	4617.07	12272.4	8868.36	52291.2	36617.7	44465.1	41409.1	61708.1	64871.8	17963.8	17972	16631
POS	M333T487			0.31337	12.8478	6.40644e-06	332.884	487.263						9600.01	9731.77	15050.7	9308.72	7115.93	11751.3	939.777	991.998	517.138	1656.85	280.734	482.711	3232.77	2838.13	3236.47
POS	M771T382			0.404926	3.60927	6.43244e-06	771.013	381.705						21905.6	18546.4	29399.2	20445.6	17541.7	20410.9	7281.34	4502.5	5402.47	4488.09	7267.93	6590.98	13760	13925	13924.1
POS	M669T505			0.299912	0.206751	6.46396e-06	669.207	504.569						3782.67	2431.52	2611.73	2901.94	3555.06	1850.93	11740.4	13968.5	11417.7	15109.7	11428.3	19207.2	10860.9	10902.1	11467
POS	M675T504			0.765702	0.200418	6.49926e-06	675.249	503.544						26982.6	16899.8	18549.1	14937.4	16476.5	13445.8	75891.9	67475.8	88653.3	79096.8	102904	121317	63775.9	64804	63778.8
POS	M115T258_1			0.481151	0.26342	6.54924e-06	115.038	258.304						19122	14888.8	16187.3	7418.87	3517.54	1336.24	42554.3	41738.3	35153.3	34040.9	40125.1	43541	34478.2	34647.1	34477.5
POS	M1170T498			3.08887	0.0976121	6.56379e-06	1170.42	498.395						222326	104322	138340	101214	107492	62194.1	892036	883700	1.33924e+06	1.23493e+06	1.54251e+06	1.6465e+06	818801	823656	825461
POS	M146T181_2			10.1132	1904.36	6.79469e-06	146.117	181.058						8.51625e+06	1.09515e+07	1.53358e+07	7.46785e+06	8.19266e+06	9.59417e+06	4952.97	4674.21	6217.06	4866.61	6053.51	4772.74	944867	1.03192e+06	1.03378e+06
POS	M170T117_2			3.51064	44.0276	6.82073e-06	170.08	116.582						1.04494e+06	1.315e+06	1.87617e+06	1.02031e+06	922729	1.20638e+06	40537.6	11989.1	33748.4	52501.7	11491.2	17479.6	775340	781303	781309
POS	M336T250			0.300421	5.66229	6.99345e-06	336.13	250.015						12919.2	8586.82	14187.7	9092.9	8792.07	10345.5	3208.99	2022.14	612.038	2442.59	1212.95	1790.75	8701.01	9770.87	8660.3
POS	M183T194			0.846406	12.5681	7.05112e-06	183.091	193.93						76800.3	51573.8	85001.4	87060.8	64878.4	113629	6256.66	6313.24	6198.33	6296.36	6501.33	6542.13	33977.4	40363.3	46233.4
POS	M243T31			0.356482	0.0605046	7.06569e-06	242.98	31.313						1835.33	705.387	878.794	752.346	607.066	1024.86	16272.6	9318.07	12341.7	20418.9	18685	18886.8	10168.8	10168.5	10208.7
POS	M211T273			0.428358	2.17443	7.07216e-06	211.074	273.287						27469.2	31611.5	36200.3	22897.4	31306.3	29000.4	15594.6	12291.3	14299.5	12679.1	14152.5	13066.6	17494.1	18588.3	18601.6
POS	M676T504			0.567816	0.200671	7.13803e-06	675.751	503.544						15259.7	9044.25	10584.1	8517.91	8518.38	7141.75	40567.5	37665.1	49421	42542.4	59006.9	65140.1	36460.6	36667.5	36460.8
POS	M417T337			0.562653	8.19882	7.27321e-06	417.233	336.716						36241	27356	36425.9	49426.4	27086	44446.8	9182.82	2402.42	5201.98	1402.06	5125.8	3637.82	17535.6	19939	17561
POS	M245T31_2			0.300111	0.101198	7.29454e-06	244.996	31.313						1519.32	986.131	1711	1201.57	845.763	974.457	14334.5	9884.9	7917.18	13661.5	9958.62	15769.1	7435.76	7442.46	7798.69
POS	M359T322			0.413344	8.04158	7.39922e-06	359.239	321.635						20856	16496.6	25958	23142.9	12880.3	16473.5	3394.75	1611.01	2513.08	2525.91	1876.06	2480.26	21574.6	18353.1	18349.3
POS	M441T373			0.136175	3.95755	7.44084e-06	440.805	373.016						2155.95	1912.45	3108.12	2407.24	1958.33	2641.59	206.963	491.909	607.405	898.571	654.232	724.877	1994.99	2005.9	1866.91
POS	M116T222			0.49637	3.39304	7.50292e-06	116.07	221.758						36002.9	26474.7	42971.1	33012.1	25724.2	32929.4	9119.21	6867.2	11623.1	10268.6	12414	7801.56	24652.6	23586.2	23584.6
POS	M971T523			0.180807	3.5913	7.50377e-06	971.321	522.598						3741.56	5736.09	3864.38	3885.78	3861.76	4820.12	789.488	861.039	1938.37	972.977	1312.88	1339.82	3824.16	3810.4	3418.48
POS	M136T164_1			0.443361	16.4909	7.5344e-06	135.643	164.405						16719.4	14331.7	28224.5	27211.2	21994.7	17734.2	1179.98	1098.04	1104.33	1528.04	1243.77	1499.51	16058.8	16305.7	16312.3
POS	M508T289_1			0.287612	0.228273	7.55765e-06	508.095	288.565						6085.84	2473.49	2919.29	1082.86	2523.08	2813.41	13795	11530.4	17381	10470.5	13211.8	12017.4	6932.4	6928.57	7392.18
POS	M188T238			0.17183	3.40832	7.59779e-06	188.091	238.434						3833.53	3700.25	5267	3824.82	3102.44	3619.96	1213.37	872.007	1039.91	1211.18	1734.48	779.346	2895.23	2741.99	2739.74
POS	M147T257_2			0.470201	0.385014	7.60744e-06	147.112	257.45						20308	14892.3	22651.7	18606.1	12517.1	17681.3	50297.7	36753.7	44660.9	58496.8	43692	43118.8	29541.8	28734.4	28651.9
POS	M495T37			0.549742	0.135703	7.66239e-06	494.975	37.0535						16715.8	4537.84	2453.47	4487.39	2006.53	3461.08	45197.2	27611.8	39083.9	37280.6	53527.5	45355.5	32154.7	32154.5	32264.9
POS	M300T138			1.88432	17.2583	7.76056e-06	300.289	138.041						463423	387115	499718	361202	281996	237198	18617.2	11662.5	49901.8	20597	14438.8	14033.5	190410	194398	190397
POS	M212T131			0.986515	38.7229	7.79374e-06	212.102	130.977						76546.2	81852.4	150776	103271	98367	78885.3	1389.28	1073.59	2616.97	5403.8	1416.77	3328.25	61458.3	62786.9	62776
POS	M157T323			0.970772	18.0322	8.03756e-06	157.06	322.631						113808	53178.9	109460	133474	124245	93036	3362.99	3930.26	13732.9	6499.25	4622.16	2634.69	49805.1	49884.1	51296.4
POS	M594T498			0.379054	0.231348	8.17728e-06	594.222	497.799						8767.82	4478.49	5690.95	4940.67	4848.44	2974.87	18331.4	17557.8	24082.6	20893.2	26370.2	29793.4	16284	16425.2	16283.3
POS	M437T255			0.596754	0.147785	8.24292e-06	437.054	254.987						13614.2	10543.2	5858.31	3682.99	3360.75	7602.69	59215.7	55879.2	52763	26974.7	49705.7	57672.1	35244.9	35242.6	34479.8
POS	M589T499_2			0.235599	0.199621	8.26521e-06	589.182	499.034						1886.73	1697.55	1895.4	1560.88	1724.66	1379.4	7131.14	8625.23	6763.12	9283.41	7044.96	11971.4	6096.74	7314.57	7287.28
POS	M809T417			0.316479	2.75777	8.35913e-06	809.228	416.74						16178.2	14588.4	14841.2	16798.9	10441.8	14591.7	6924.95	3439.21	6594.22	6275.27	3299.81	5173.44	11368.8	11894.6	11598.6
POS	M337T154			0.71345	0.0415532	8.38621e-06	337.273	153.526						6496.25	1088.63	2661.5	604.611	972.861	3727.97	73459.3	81203.4	60842.8	32827.7	72244.7	53685.1	29922.1	28817.2	28633.8
POS	M420T42			0.292389	0.225256	8.47195e-06	420.068	42.327						6882.68	1952.19	789.893	1620.84	3309.74	3372.01	14415.4	12950.6	13438	15702.9	9372.69	13707	11054.3	11620.6	11065.2
POS	M673T498_1			0.497393	7.90596	8.49907e-06	672.86	498.025						23790.8	24354	38029.6	28976.6	24618.4	26553.9	1065.94	333.908	3121.89	2758.52	957.508	12799.9	21882.4	22551.4	22560.5
POS	M267T168			0.239926	0.228906	8.71569e-06	267.271	168.489						2794.62	673.61	2478.4	2131.8	2918.93	1543.64	7002.35	7180.2	8501.7	11054	9589.45	11459.1	11295.9	11295.6	11658.9
POS	M302T240			0.523525	3.56058	8.74754e-06	302.146	240.385						40153.7	30763.2	38114.5	47028.1	32113.8	34493	20168.7	6527	9829.36	11356.5	6705.76	7949.06	29475.1	29358.6	29474.8
POS	M329T481			0.911801	13.4899	8.78438e-06	329.192	480.767						124824	56703	84238.2	77985	89406.4	111958	10625	1287.05	12340.3	10602.7	4065.9	1488.29	71261.7	86281.2	86212.3
POS	M249T258			0.363218	0.230397	8.91738e-06	249.06	258.266						5906.52	3193.28	4964.61	1292.27	7538	6342.05	16384.8	18035.7	22429.4	28588.3	21390.6	20068.6	15374.8	15384.7	14993.2
POS	M141T215			1.37196	0.0347572	9.0748e-06	141.065	215.29						10758.4	6825.62	12330.4	4894.14	9309.49	3955.54	198850	209876	307240	130903	297706	238551	31327.5	34697.8	30401.3
POS	M391T39			1.06329	0.110644	9.08423e-06	391	39.407						50509.6	13144.7	6646.68	9565.53	8434.8	11988.3	193431	113020	126908	184775	116572	171712	120732	124913	124875
POS	M343T479			0.550502	0.284536	9.11554e-06	343.123	478.7						11441.5	15531.9	21337.9	10808.4	15749.8	16096.8	41313.1	41915.8	52658.7	69649.4	57714.4	56448.9	43796.9	44570.4	44572.3
POS	M332T342			0.968176	8.35934	9.13558e-06	332.181	342.416						63072.1	133832	115067	121503	80899.3	99466.4	16505.3	8035.81	11301.4	16291.1	10929.9	10368.1	113138	113148	110949
POS	M312T307			0.418161	6.42268	9.13578e-06	312.191	307.411						18058.3	23714.8	27902	17764.6	17627.6	14540.5	1821.99	3788.86	2268.83	3062.11	3126.06	4554.88	13322.4	13346.9	12733.3
POS	M230T272			0.634714	2.08319	9.23612e-06	230.069	271.939						52267.7	69000	82251.2	65758.7	66780.4	59959.5	34671.3	29183.9	33773.3	31766.9	30851.8	29854	40250.3	40516.3	40252.9
POS	M965T480			0.471	0.156185	9.27076e-06	965.204	480.29						9091.52	4282.86	5727.84	3328.69	4127.76	3047.41	27184.1	24518.4	43558.4	35818.3	34177	24301.1	30292.1	30229.9	33154.5
POS	M588T499			0.349305	0.17597	9.28748e-06	588.181	499.034						4185.46	2864.9	3255.45	2749.78	4163.65	1808.81	14750.7	19651.5	14668.3	19581.6	14223.8	25256.2	15307.7	16327.5	16183.1
POS	M429T39			0.987521	0.13895	9.54448e-06	429.016	39.383						51641.7	11721.9	14388.9	11168.1	10257.4	13598.8	155401	86062.7	118701	128408	172221	150843	95747.5	97072.6	97034.5
POS	M688T35			0.204592	0.261934	9.58476e-06	688.368	35.1035						1785.58	3242.18	1106.16	1220.98	1659.26	2357.84	5397.45	6699.46	7472.2	6467.61	7966.34	9412.36	3000.3	3105.38	2977.21
POS	M436T258_1			0.378328	0.196231	9.67448e-06	436.06	257.606						7068.82	4651.78	4314.89	2563.93	3846.31	3179.94	25967.1	22678.4	23260.7	12039	21781.5	24862.6	16264.1	16921.3	16248.6
POS	M289T455			0.678936	0.236611	9.68792e-06	289.091	454.836						22098.5	25121.2	21954.7	9174.86	11336	17278.4	58842.7	53206.1	94585.9	82785.9	78317.2	84327.2	55279.9	56723.5	55279
POS	M518T190			0.710014	0.0253005	9.70527e-06	518.321	189.99						2945.91	659.534	1644.38	1459.68	1010.7	1593.13	46006.6	33190.2	65551.2	69775.1	78664.5	74920.8	22312.5	22305.5	23041.3
POS	M87T206			3.50819	148.311	9.77423e-06	87.0439	205.931						1.6723e+06	1.67182e+06	719756	986239	1.38689e+06	1.22269e+06	2250.06	8297.33	14191.8	6288.53	16027.8	4590.7	1.754e+06	1.73569e+06	1.74275e+06
POS	M229T238			1.29337	31.7648	9.78133e-06	229.154	237.969						196638	141513	260420	150937	121621	161502	8933.57	2336.4	5640.91	8500.32	4038.05	3059.43	93843.9	93223.4	93211.6
POS	M283T216			0.256844	3.12238	9.79655e-06	283.125	216.076						10399.1	11227.5	10009.5	8753.68	7118.7	6945.7	2302.64	2811.26	3806.23	2983.67	3047.04	2489.13	6781.22	6763.52	5948.64
POS	M291T32			0.216506	0.248403	9.80201e-06	290.994	31.588						2386.87	1669.26	2627.9	1307.16	1465.99	2214.56	9158.17	4888.74	6930.34	8152.85	8489.03	9367.97	5965.99	5770.91	5772
POS	M127T482			0.535881	0.2079	9.91081e-06	127.038	481.936						11626.2	7735.84	15166.2	5167.26	9407.62	6562.78	34319.7	30752.3	53448.6	53211.7	51411.2	44609.8	23643	25765.4	23345.4
POS	M689T359			0.264072	0.106593	9.92766e-06	689.209	358.953						421.63	666.231	1776.92	1243.46	1243.02	609.279	8676.3	9350.96	8032.27	7271.36	14111.3	8476.45	478.855	365.67	479.037
POS	M250T231			0.931093	3.65202	1.01839e-05	250.107	231.422						76425.6	126923	109212	97047.6	133009	129939	22383	19258.2	43216.4	36065.9	39830.4	23406.4	46380.5	53374.2	53496.2
POS	M137T38_1			1.02241	0.138778	1.025e-05	136.954	38.254						54498.3	20664.8	7460.08	9709.72	9535.07	17426.6	145051	84664.3	136294	180045	148389	165165	111638	111651	105691
POS	M443T140			0.707522	0.0477399	1.02573e-05	443.129	140.299						2536.13	2563.28	3731.27	3241.11	2664.98	3117.99	46618.7	46741.4	49210.8	67199.7	74030.5	90200.1	24893.9	24992.7	26602.1
POS	M739T386			0.660325	40.5813	1.02837e-05	739.066	385.942						42363.6	37349.3	69737.4	46075.8	33074.8	38801.5	1530.65	765.934	1459.37	662.971	1308.06	862.333	15984.7	17579.6	17607
POS	M573T408			0.199832	6.2625	1.04118e-05	573.358	408.465						4290.04	3005.62	4599.67	6129.12	5306.43	5846.47	1463.62	460.707	409.572	1036.66	338.147	950.347	2941.14	3027.32	2906.09
POS	M560T296_1			0.228387	0.432497	1.07192e-05	560.148	295.622						5948.86	3848.3	6185.25	4640.15	5472.38	6245.39	15303.3	10555.4	11899.5	10311.5	13566	13140.2	10403.4	10451.2	11313.2
POS	M283T460			0.97836	14.4518	1.07933e-05	283.018	459.835						69490.3	94277.1	148711	113106	78596.7	96236.8	5186.25	7489	7355.67	8533.23	6729.43	6252.55	21715.2	21644.9	23560.1
POS	M364T62			0.265636	2.37384	1.08491e-05	364.282	61.51						12779.1	11320.3	9720.6	10171.5	9487.15	12304.6	4420.74	3685.08	5554.59	6616.27	4597.43	2837.63	7809.03	7831.95	7300.78
POS	M199T235_2			0.498557	11.6161	1.09636e-05	199.143	234.57						19952	25132.4	39221.6	28868.1	23327.6	21589.5	1308.04	1163.79	1478.55	6455.49	1599.61	1604.25	17881.2	17882.3	17432.6
POS	M667T482_2			0.627828	0.26364	1.09877e-05	667.228	481.936						25071.6	14659.1	22616.2	15461.5	12905.7	13908.5	50444.9	46707.5	76842.3	70421.9	77798.5	74623.7	50602.8	51254.6	50602.5
POS	M157T542			0.920013	0.438174	1.10088e-05	157.107	542.327						68447.5	48232.9	107600	100936	90266.5	116859	202348	235377	167735	211935	188332	209184	113280	106165	106356
POS	M391T383_2			0.224095	4.36259	1.11286e-05	391.101	383.423						5051.97	7514.08	7177.94	3876.58	6427.59	6968.71	1104.26	1132.05	1571.17	1866.68	1511.27	1299.64	3175.68	2877.92	3178.7
POS	M543T388_1			0.333081	8.78063	1.11398e-05	543.049	387.517						12189	9826.4	18802.5	11066.8	10323.8	11454.8	1525.1	1124.78	1437.23	1619.46	1543.52	1139.21	5482.83	5485.32	5574
POS	M310T340_1			0.265427	4.43295	1.11975e-05	310.182	339.909						8855.13	10959.9	9101.9	5064.79	10167.2	9055.95	2584.78	1501.65	2559.36	1457.26	2074.76	1824.33	7759.91	7660.82	7661.7
POS	M471T353_2			0.265392	5.04277	1.12604e-05	471.181	353.018						6475.36	8475.2	11468.1	8467.81	6168.21	8895.24	939.59	1149.59	1878.14	2821.21	1834.21	1282.5	7665.07	8132.92	7963.81
POS	M487T454			1.15079	0.196439	1.1339e-05	487.164	454.021						56806.8	73184.5	48807.3	11060.7	31088.5	20627.5	158170	138527	238512	229183	232999	232380	155928	155926	154258
POS	M840T512			0.630639	0.185093	1.13597e-05	840.281	511.57						18821.2	10465.9	7968.61	9807.08	8372.51	10038.9	41928.6	41432.7	66917	59784.8	72290	71383	36100.6	25502.7	36198.7
POS	M144T39			0.51958	0.0706619	1.14137e-05	144.004	38.7345						6657.27	1063.96	1066.83	4011.8	751.087	1193.34	39849	16504.5	31758.9	39240.1	40716	40591.2	22864.1	18422.8	22738.9
POS	M221T390			0.704276	7.46553	1.1574e-05	221.018	390.026						61181.4	38900.7	57798	86886.2	55403.4	55351.7	7121.01	6848.06	10154.2	10249.9	7024.48	6224.02	66868	68142.3	68151.9
POS	M119T165			1.16747	15.533	1.17842e-05	119.034	164.837						115655	100781	196828	196459	155238	118992	9286.35	7559.44	9205.22	11590.6	9317.12	9949.22	105056	107825	105097
POS	M325T382			1.35934	0.292249	1.18301e-05	325.112	382.485						111365	83465.3	79159.6	86266.7	102093	126703	289672	474279	288390	328287	333651	301308	249989	249976	253839
POS	M420T386			0.316424	0.133825	1.18398e-05	420.142	385.67						1861.07	2556.84	1259.6	2220.15	1766.96	1531.24	14487.9	14452.7	9854.87	14782	10194.9	19888.3	6402.51	6417.44	5898.69
POS	M170T175			0.303708	2.58005	1.20199e-05	170.08	175.144						11910.9	14511.6	17980	12367.2	12893.4	11282.3	5201.11	4665.85	6312.94	5257.47	5374.71	4561.56	12030.1	12224.5	12034.5
POS	M432T434			0.273014	2.43987	1.2172e-05	432.103	433.798						11940.9	10973.5	14301.5	11188.8	8305.94	11958.1	4854.96	3877.82	5917.85	4407.76	4085.75	5000.3	8606.1	8601.82	6825.33
POS	M682T456			0.446878	0.10681	1.22464e-05	682.111	456.363						8240.27	2226.77	1570.48	1547.9	1565.36	1790.49	22755.8	16667.5	30036.1	29613	35848	23691	19091.5	19381.9	19093.7
POS	M333T32			1.15339	0.0261054	1.22534e-05	332.995	31.8285						10328	2647.93	3091.18	2630.54	2249.75	4419.13	164881	88517.8	122382	218095	180324	197494	84922.3	84243.4	84242.6
POS	M283T258			0.509812	0.105585	1.22782e-05	282.584	258.104						9429.21	5769.86	2674.08	1092.82	1587.55	1617.16	42044.4	45942.5	28794.1	25673.7	26278.5	41245.4	27782.4	27139.3	27776.5
POS	M355T332			0.321062	1.96595	1.23914e-05	355.062	332.39						19028	17944.8	21254.7	16625.1	16338.9	17963	11248.5	7685.81	11844.7	6820.73	10094.9	7827.93	14621.4	13755.3	14622.4
POS	M183T43			2.55396	72.2935	1.24088e-05	183.091	43.437						933565	573441	858086	680229	540899	400211	3545.21	12437.7	12329.5	11500.2	2010.37	13319.4	569774	568805	592882
POS	M398T368			0.327798	6.80273	1.24468e-05	398.202	367.714						11585.4	9616.44	15275.4	14301.8	11369.8	12496.9	219.287	49.5413	388.233	5096.91	122.03	5096.91	6161.98	6861.68	6182.21
POS	M303T328_1			0.844503	0.155286	1.2465e-05	303.049	327.924						20787.4	1253.82	21342.5	16267.1	13848.7	20785	123118	102165	69583.5	75048.6	104451	132800	61907.7	61196.1	61928.2
POS	M333T37			0.761912	0.080126	1.25725e-05	332.959	37.041						18706	4832.6	4137.9	1731.82	2777.32	3921.98	73195.7	49959	64187.2	64156.4	99692.5	99444.3	48211.6	46699.7	48201.4
POS	M116T312			0.259441	1.87682	1.27185e-05	115.714	311.623						13353.9	13650.9	11892.7	11910.6	11517.4	11778.1	7308.29	5304.06	6480.78	8770.45	4466.72	7153.34	7218.2	7469.61	7658.2
POS	M387T399			0.823122	7.02302	1.27287e-05	387.086	398.636						60581.3	97493.4	99868.8	51520.1	65670.2	78338.7	9053.65	8704.63	10391.1	14695.6	9828.96	11895.6	100470	108482	100502
POS	M286T252			0.206766	0.335794	1.28e-05	286.088	252.215						2999.05	2224.35	2188.9	1386.64	3561.36	4556.07	8570.48	9354.68	6940.94	7671.93	7450.49	10388.8	6702.81	6554.8	6704.49
POS	M369T260_1			0.786667	0.124537	1.29218e-05	369.069	260.351						17694	14492.3	10252.9	3949.89	7687.36	9222.36	90729.3	75098.4	68044.6	125489	63645.5	85264.3	49928.7	49926.4	50862.8
POS	M487T264_1			0.252759	0.326343	1.29356e-05	487.084	264.497						6116.73	5102.54	2578.02	4381.52	2982.94	2918.17	16132	10339.1	11447.2	10856.3	11676.5	13336	11249.9	11252.1	10903.1
POS	M533T36_2			0.363659	0.211867	1.31333e-05	533.417	35.752						8254.15	3620.37	2899.17	3696.79	2665.59	5180.09	26844.7	15456.8	24804.3	22266.7	17282.5	17555.8	16292.7	15859.9	16291.8
POS	M209T38_1			0.41777	0.208136	1.31373e-05	208.957	37.657						12160.1	4850.48	3700.09	4219.41	2668.79	5633.72	27227.4	17622.5	26901.1	27030.4	25703.2	35183.4	21175.9	20243.2	20236.7
POS	M127T259			1.48589	0.238336	1.31968e-05	127.038	259.394						134604	104415	119764	57566.3	49000.9	45166.4	373751	331867	294013	499608	313049	329719	261908	263707	262631
POS	M275T327			1.21514	10.2527	1.3276e-05	275.074	327.361						156152	225863	177673	104116	119736	189605	13363.2	10965.8	21701.4	16684.7	16417.6	15783.5	105784	105780	95781.8
POS	M213T175			0.648832	8.55492	1.33029e-05	213.159	175.25						62880.2	46341.7	29578.4	59095.4	41657.2	49357.2	3290.71	1619.52	11352.4	2307.69	13513.1	1687.86	42335.3	42332.4	42029.6
POS	M383T30			0.216739	0.172153	1.33651e-05	383.005	29.713						2037.11	584.676	1293.72	1431.36	775.648	964.087	6397.36	6371.63	7510.28	4028.25	7995.05	8861.97	6402.18	6401.19	6314.64
POS	M181T41			0.681402	8.2039	1.3584e-05	181.121	41.468						38812.4	54616.6	65290.5	70258.5	41933.2	41138.3	2534.5	3925.85	5875.64	15130.6	5168.84	5401.28	29422	29417.3	30520.5
POS	M431T178			0.634902	20.9759	1.39143e-05	431.314	177.813						62267	28756.4	51758.1	40657.2	36998.7	33234.4	1310.03	1086.99	2197.77	2922.42	3423.88	1152.41	24014.2	26903.7	26913.5
POS	M373T334_2			0.910731	24.579	1.39752e-05	373.254	333.622						71127.5	63896.3	114841	97423.6	60351.4	119435	8673.03	1602.77	3123.47	3865.03	1890.18	2289.66	51615.2	51526.8	55971.3
POS	M136T109			0.743082	0.334349	1.41261e-05	136.061	108.669						27913.5	22069.5	42710.7	40741.2	44637.3	35756.4	98142.3	106021	106660	145465	95396.1	87852.5	114765	87970.9	114932
POS	M476T194			0.309637	0.136475	1.41686e-05	476.274	194.155						2102.5	1018.51	2750.36	1954.42	1635.15	1639.06	13508	7937.83	11386.1	14241	15897.1	18364	8054.41	8121.49	7932.61
POS	M120T40			1.31248	8.08468	1.43513e-05	120.08	40.173						154434	184820	293033	180063	161504	164455	21315.1	22551.8	28667.7	22461.5	17799.6	28002.7	87289.5	87270.2	88766.1
POS	M404T331			0.399155	9.92689	1.43555e-05	404.214	331.134						12757.9	11381.3	18390.1	24029.2	20519.6	21573.2	3126.78	1345.94	2498.23	1540.92	1075.81	1357.48	12146.4	13107.5	12030
POS	M829T480			0.317064	0.223968	1.44755e-05	829.281	479.904						5521.76	3120.33	4417.6	2452.19	3411.11	2312.17	10853.7	11836.9	17148.7	19814.7	18549.4	16610	11659.7	11646.2	10656.9
POS	M97T259			0.947627	0.228964	1.44994e-05	97.0276	258.924						55377.3	41890.5	39690	17768.8	18766.6	23491.9	158261	134262	114500	198443	117927	136940	124102	131233	124266
POS	M279T170			1.34406	9.42255	1.46187e-05	279.17	170.086						116215	160730	217327	278180	217980	214447	30252.2	22332.6	24630.1	4949.21	24211	21496.6	139237	139236	138532
POS	M174T327			0.267097	3.47314	1.47164e-05	174.057	326.612						9182.22	5964.46	12223.7	9967.92	10151.9	11084.9	3546.06	2385.01	2585.19	3197.53	2725.77	2425.58	7461.9	7309.34	7310.47
POS	M363T431			0.608872	14.3097	1.48583e-05	363.197	431.439						37983.2	27208	44650.4	56689.5	29500.7	52414.4	3015.64	1169.39	5359.01	1833.69	4180.72	1803.69	28195.2	27324.6	26807.1
POS	M231T158			2.11029	18.7434	1.53872e-05	231.083	158.048						487538	552384	687825	335374	359979	367757	9688.74	24708.8	46564.4	10556.3	46219.3	11160.6	366608	381902	365928
POS	M288T341			0.573622	1.94279	1.55283e-05	288.053	340.512						68523.8	61276.5	48295	57217.8	59577.6	66303.8	26531.7	23864.5	35041.3	38380.1	34643.2	27454.3	41470.1	40948.2	41996.7
POS	M346T332			1.26569	6.49901	1.56056e-05	346.196	331.683						141031	155020	270488	207603	161035	162746	28141.2	20026.3	27034.4	41945.9	29253.7	22535.5	118107	117847	100530
POS	M699T320			0.255423	5.68573	1.56535e-05	699.211	320.374						7157.23	9880.83	9909.09	6531.08	4770.86	7820.19	1194.75	1190.96	1629.71	1251.13	1421.21	1414.86	6408.14	6760.08	6760.36
POS	M1112T491_2			0.202687	0.369378	1.57757e-05	1112.33	490.556						4549.76	2945.89	3997.18	2405.06	2954.42	2044.79	7126.99	8316.2	10704.6	7764.27	9766.57	7480.66	7692.19	7609.71	7610.96
POS	M335T399			0.396071	5.85812	1.57989e-05	335.094	398.94						19960.4	24338.2	22964.9	14659.7	12077.3	16456.6	2796.3	2641.79	3295.26	3501.1	3214.42	3406.53	26943.8	28488.5	28456.5
POS	M400T147			0.470461	3.62706	1.60212e-05	400.377	146.763						30529.8	30330.5	22848.8	36460.8	29510.6	31223.6	9647.01	7270.28	18431.7	5076.92	6059.31	3390.98	10776.2	10753.9	11133.9
POS	M695T34			0.116855	0.319869	1.64467e-05	694.559	34.45						1557.41	649.72	904.751	699.335	398.724	641.384	3135.86	2342.55	2692.25	2520.64	2021.72	2453.59	1600.39	1654.64	1600.45
POS	M223T373			2.66127	0.105807	1.66291e-05	222.988	372.737						253152	46688.8	81595.4	59855	48501.9	99852.6	788668	804842	880634	1.42979e+06	753842	915070	715528	716820	716077
POS	M505T480			0.86356	0.275061	1.67154e-05	505.175	479.501						38529.7	27362.3	53863.5	20054.9	36666.1	39465.1	99449.5	91010.6	147958	151172	152959	142518	106115	106122	107759
POS	M315T59_1			1.05557	31.4711	1.69952e-05	315.049	59.055						83437.8	106975	103600	157299	91039.9	172347	7205.36	1072.92	3089.07	7437	822.956	3082.34	65529	65685.1	58759.7
POS	M361T338			0.238644	2.67083	1.71084e-05	361.104	337.999						8857.9	8214.18	10288.3	8768.04	7120.26	6847.68	2364.33	1501.78	4571.09	2953.9	3682.31	3683.48	6104.8	6102.49	5867.96
POS	M145T259_2			1.8241	0.220073	1.72424e-05	145.049	258.924						219401	133981	144787	71734	63113.7	54378.5	548036	483309	420605	734548	450978	486015	371204	378150	378147
POS	M180T259			2.24327	0.204482	1.73496e-05	180.086	258.759						278500	223430	189699	85201.3	88824.2	83969.9	792614	725044	652315	1.11712e+06	626730	730217	565657	569151	565657
POS	M145T456			0.648365	0.255285	1.74828e-05	145.049	455.577						24031.1	14041.5	24734	15956.4	13943.4	15317.5	57420.7	45174	86152.9	77674.2	83750.2	72978.8	51661.9	51314.3	51661.5
POS	M699T35			0.186956	0.239281	1.76133e-05	699.373	34.7795						1129.39	1900.88	875.854	1239.58	1238.62	1997.24	4148.84	5287.7	7129.91	4537.67	7175.49	6748.51	2946.43	2866.57	2945.7
POS	M165T301			1.91033	0.247547	1.7777e-05	165.054	300.882						191938	78128.1	143387	178700	97679.1	204795	621749	389857	489818	745931	669200	697421	450865	450824	442584
POS	M368T340			0.363196	3.55499	1.79364e-05	368.089	339.693						20929.8	22203.1	13459.6	16769.7	13322.4	20044.7	3803.47	3707.79	7318.33	4518.68	4535.29	6138.88	8858.45	8867.16	7417.08
POS	M670T504_1			0.244124	0.203053	1.79638e-05	669.708	504.244						2722.16	1836.9	1586.15	1354.17	2403.93	1376.6	8355.88	8633.79	7509.22	9269.16	7983.24	13800.3	7704.56	7715.25	8029.7
POS	M227T280			0.225417	3.33986	1.79707e-05	227.101	280.404						7238.83	7436.47	8942.61	6771.77	4755.45	5748.26	2240.21	1804.63	1305.97	2823.2	2201.66	1868.37	5639.13	5659.91	4734.35
POS	M184T492			0.236673	0.321605	1.79974e-05	183.504	492.184						4739.43	2385.68	4654.96	2001.43	1830.13	4581.74	8585.51	10358.7	10475.8	13462	11134.2	8773.13	10031.6	9992.32	9281.08
POS	M409T230			0.18702	3.98467	1.83393e-05	409.241	229.505						4972.99	3746.18	6169.55	5017.83	3195.47	3968.84	1180.12	909.28	1077.96	1332.01	1175.35	1119.03	3533.33	3105.29	3080.9
POS	M130T380			0.355846	0.132599	1.85339e-05	129.65	379.655						4264.37	2474.79	1946.16	1965.16	575.027	2804.12	18326.2	21568.7	18731.9	8148.34	19236.4	19793.6	7676.24	8638.58	7666.83
POS	M747T42			0.325785	0.296989	1.85863e-05	746.559	41.762						9636.88	6366.69	902.91	3940.12	6209.6	6544.72	14401.8	18517.1	23156.6	21597.8	17616	17849.2	12779	12450.2	12416.7
POS	M422T38			0.632262	0.0242777	1.87969e-05	422.361	37.656						1634.87	1554.4	1116.69	751.219	739.986	1304.77	43637.6	39208.8	58332.1	75145.9	43003	33202.8	17281.8	16709.3	16714.7
POS	M145T326			1.28804	0.157937	1.8861e-05	145.049	326.033						30038.3	39913.7	59914.7	29714.5	34390.2	33214.6	223488	187084	197591	358807	207323	264168	198638	197731	87957.1
POS	M245T263			0.185679	4.14352	1.91499e-05	245.061	262.76						4057.6	5337.33	2959.41	5258.69	5471.77	4194.06	878.269	947.964	822.521	2153.57	987.81	793.363	9255.18	7556.21	6526.5
POS	M365T36_1			0.437715	0.0595618	1.92088e-05	364.931	36.454						4978.71	1096.57	622.16	532.773	797.944	769.856	28703.7	12013	22850.4	23097.2	27746.4	33301.6	17975.9	17829.1	18237.3
POS	M163T39			1.1636	0.223065	1.94174e-05	163.024	39.46						113414	43122.3	34922.6	36256.7	26616.6	26495.4	209390	143657	188187	221920	231147	264651	150201	158582	158548
POS	M369T344			0.499022	16.1008	1.94649e-05	369.223	343.685						18012.2	25061	23623.7	42491.8	25542.1	29791.2	812.644	1030.32	3092.21	1874.62	1809.49	1598.97	22644.8	22654.4	21440
POS	M368T196_2			0.300153	5.2566	1.94897e-05	368.214	196.048						12640.7	9178.5	12320.5	15698	8214.49	9167.2	2668.72	1125.15	1679.39	2631.03	2966.37	1716.97	10401.8	10407.5	10033.7
POS	M701T387			0.852979	55.2121	1.95596e-05	701.11	386.772						62863.7	60664.4	121175	72567.9	61176.6	65018.7	1279.7	1163.91	1365.63	1407.89	1373.6	1441.32	22211.7	27560.3	27563.6
POS	M929T182			0.0963496	8.15848	1.96299e-05	929.47	181.516						1234.78	673.251	1087.67	1505.1	811.696	1245.78	133.359	54.4088	229.454	139.241	141.72	105.677	48.1246	50.0411	48.1751
POS	M215T389_1			0.275295	7.29479	1.97205e-05	214.98	389.136						8094.53	7397.09	13067.5	8412.5	6112.18	8598.72	1242.92	219.644	1290.27	1332.55	1265.7	1733.76	4968.74	4966.32	4828.06
POS	M228T374			0.0876432	2.37615	1.97571e-05	228.443	373.532						970.187	1188.8	1438.32	1069.31	1289.8	1162.72	384.981	337.182	705.536	485.041	661.001	422.339	812.069	829.573	812.464
POS	M373T37			0.701502	0.109514	1.99723e-05	372.989	37.043						20777.9	7998.52	5636.99	3789.93	1785.37	3757.8	67300.3	42758.9	54956	59604.8	87287.7	87551.8	45088.7	46394.8	45102.1
POS	M93T296			0.142024	0.43488	2.01017e-05	93.0165	296.251						2002.84	1878.72	3224.71	1936.02	1791.18	2001.39	5326.25	4584.52	5497.81	5683	3735.92	4686.07	4119.15	3862.21	3862.07
POS	M354T151			0.277621	0.339153	2.02665e-05	354.121	150.859						8138.43	5051.12	2884.45	4461.28	5059.91	4800.15	12807.3	14145.8	14029.6	15170.3	13225.8	20242.7	10110	10108.1	10298.2
POS	M136T36			0.313075	0.131253	2.03311e-05	135.946	35.833						4243.74	1944.84	1230.49	889.345	1132.89	1293.64	14521.6	11306.7	9891.61	10709.5	16066.3	19292.3	7723.5	7732.35	8132.13
POS	M455T339			0.427151	11.9841	2.06604e-05	455.247	339.272						27496.3	23230	23128.8	16559.8	14879.6	12461.2	1146.92	1285.16	2027.68	2798.18	1457.36	1110.69	15359	16075.6	15340.5
POS	M395T230			0.426998	14.1982	2.07345e-05	395.224	230.124						19857	17253.3	25119.8	28178.2	10648.8	20264.2	2196.18	1097.77	1304.75	1390.07	1320.69	1235.35	14141	14139.3	13106.2
POS	M314T138_2			0.467662	4.16106	2.08985e-05	314.304	137.965						31878.6	27856.9	33161.5	31799.2	21845.2	20084.2	2868.53	2181.01	12396	4693.45	9036.6	8868.46	16487.9	16493.7	15784.6
POS	M398T325			0.251713	9.1484	2.1065e-05	398.167	324.521						5949.84	6558.65	10701.8	7559.14	4894.23	6282.69	1274.43	395.519	937.233	528.331	854.385	595.202	5250.63	5189.27	4770.3
POS	M85T381_2			0.680672	0.123107	2.12258e-05	85.0471	380.639						17194.8	7174.86	4980.58	5254.53	5845.71	7061.08	79416.3	44988.1	70157	38450	77114.9	75811.3	27169	33680.6	33655.7
POS	M877T518			0.157201	4.34605	2.14759e-05	876.796	517.978						4258.55	3272.46	3390.63	2194.87	2556.33	2818.29	663.301	603.428	1026.95	268.672	980.952	711.387	2351.72	2337.77	2308.27
POS	M343T283			0.553615	7.44675	2.15109e-05	343.142	283.095						34985.3	33962.7	51397.9	38404.4	28629.8	22346.6	3596.02	3345.35	4313.64	7478.09	4702.1	4728.33	23285.1	23599.3	23285.4
POS	M723T149			0.373593	7.33598	2.16492e-05	723.43	148.908						22094.7	13446.8	16544.7	15941.1	13924.3	14434.4	714.508	758.962	1035.94	815.15	8838.74	975.514	14499.3	14484.4	14870.7
POS	M438T278			0.228041	6.36484	2.1759e-05	438.232	278.382						7066.75	6159.55	7994.47	5081.95	3462.89	6800.19	1457.86	731.214	1342.65	167.272	1303.75	742.22	6672.41	6701.43	6004.39
POS	M218T44			0.308884	2.61179	2.18364e-05	218.084	44.027						13449.2	13855	17808.6	15316.2	11221	13615.6	3673.58	6714.31	5637.06	8387.62	3655.09	4578.79	11399.1	11054.1	11041.3
POS	M306T349			0.845095	14.7515	2.184e-05	306.158	348.784						71844.5	48735.1	85403.1	120642	66040.4	90700.5	7072.35	3591.73	6481.1	7548.62	4336.45	3736.96	63718.9	63696.6	62233.8
POS	M829T158			0.26647	7.73049	2.20465e-05	829.288	158.407						7289.09	6479.69	12323.7	8766.16	6036.35	7447.13	879.656	570.494	1072.4	1315.77	1079.38	1335.73	4874.64	4887.74	4113.23
POS	M763T396_2			0.181954	5.49684	2.23209e-05	762.907	396.386						4422.13	4283.47	4362.48	4805.11	4830.76	1943.6	715.059	668.939	667.884	1195.36	615.118	621.594	2374.46	2540.11	2464.86
POS	M307T30_1			0.31421	0.166455	2.25017e-05	306.992	29.522						2965.34	751.441	1307.67	3962.27	4659.21	1163.29	17959.6	8013.03	14357.1	18019.5	16480	14139	11660.5	11660.3	11559.7
POS	M276T258			0.31703	0.165581	2.25321e-05	276.063	257.833						3697.59	4329.42	752.671	1383.61	2533.96	2123.35	18541.5	19618.4	12662.2	10962.6	10950.5	16771.4	12468.4	12418.1	13171.5
POS	M317T406			0.495673	5.68451	2.25626e-05	317.192	405.988						26477.5	25276.4	28679.5	46609.8	27181.6	29105.9	7776.32	2512.04	8071.7	5631.97	5030.98	3227.91	17923.5	17931.6	19531.7
POS	M442T331			0.270851	5.91956	2.26335e-05	442.189	331.457						8973.73	10688	11596.3	8254.38	6493.39	5600.77	1376.86	914.323	1990.28	1856.85	1373.69	1205.98	4068	4313.4	4676.46
POS	M309T260			1.21301	0.149288	2.29903e-05	309.049	259.576						45143	48342.9	34296.8	19894.7	20883	19390.7	197344	178111	156130	315181	179799	232422	118873	118284	118285
POS	M129T222			1.11218	22.915	2.32863e-05	128.985	222.256						125184	171999	61595.9	130644	142322	182878	2800.8	6130.45	10414.5	5772.8	6507.03	3924.27	131113	135091	140315
POS	M470T326			0.552762	0.238141	2.33869e-05	470.107	326.115						21601	6089.59	13901.1	10292.6	7090.83	9603.65	38776	36976.4	47318.1	67062.4	48386.4	49456.7	40598.7	42007.2	42010.1
POS	M146T206			8.82023	226.104	2.34533e-05	146.117	205.931						1.08783e+07	1.1219e+07	4.34362e+06	6.18226e+06	8.80433e+06	7.4502e+06	5535.64	39043.6	68224.4	17683.6	66931.5	18754.4	1.14583e+07	1.14593e+07	1.13303e+07
POS	M585T382			0.501609	9.3564	2.34955e-05	585.142	381.538						30033.7	40036.6	33495.9	25498.6	20454.6	18780.5	1645.58	1148.16	4788.72	2035.08	5830.87	2539.27	17970.7	17778.1	17970.8
POS	M223T398			0.456273	14.942	2.35034e-05	222.956	398.222						33170.8	27578.6	17346.9	19273	21622.6	15267.2	491.568	449.415	3515.26	664.736	3113.95	750.394	69393.5	71781.2	72040.3
POS	M531T43_3			1.07705	0.0399368	2.35201e-05	531.029	43.0395						17624.6	3266.18	3434.03	1351.55	2750.12	5893.77	152377	125108	109955	229339	133933	108651	89624.4	90056.5	90747.2
POS	M229T253			1.54849	30.8884	2.39356e-05	229.154	253.423						351183	223019	341441	198632	163788	204247	15016.8	3565.94	9514.06	11457.6	4262.14	4172.63	201498	200542	201498
POS	M559T390			0.398945	12.4493	2.39619e-05	559.024	390.437						14225.5	12877.5	27402.5	17104.2	14927.7	16539.1	796.64	1372.54	1668.78	1294.3	1327.54	1819.87	5512.17	6160.99	6128.09
POS	M275T32			0.429776	0.292283	2.39856e-05	275.02	31.728						9973.52	8585.72	14059.5	9517.22	6820.04	9995.62	33464.9	19497.2	33172.4	41312.2	36574.8	37671.8	27991.6	27164	27999.7
POS	M679T386			0.912686	17.2053	2.43655e-05	679.128	385.637						71869.8	78555.5	142125	85137.5	72088.8	73921.7	7959.87	3888.25	4344.93	5152.85	3912.01	5180.36	31298.4	36494.5	36517.9
POS	M505T36_2			0.272706	0.374848	2.4439e-05	505.351	35.7465						4990.57	4546.61	4511.59	4016.3	7742.24	11199.7	15418.8	14110.5	19070	16042	18662.3	15421.7	15260.2	15275.4	14000.7
POS	M220T356			0.201938	2.32756	2.4693e-05	220.081	356.388						8177.76	7393.66	5393.7	6343.22	5774.42	6248.58	2740.29	2358.66	2086.54	3880.96	2446.75	3384.88	6521.21	5690.91	6142.25
POS	M259T41			1.31051	14.0855	2.4771e-05	259.201	41.4005						117681	133752	267944	226500	174034	177256	20575.4	9002.89	5915.52	17896.7	12333.3	12169.6	93795.3	99630.1	99613.6
POS	M389T411_2			0.340578	3.6646	2.48323e-05	389.238	410.675						16031.3	11499.4	17039.4	19247.6	11899.5	19391	7399.03	2839.52	4144.81	4871.87	3246.95	3451.03	11918.3	12029.7	13590.8
POS	M368T332_2			0.427496	5.05676	2.49186e-05	368.177	331.764						19363.8	26855.2	25507.2	20304.1	13301.8	27491.5	3916.75	2426.63	5434.35	8225.69	3947.7	2315.41	18992.5	19906.8	18963.7
POS	M207T381			0.27295	0.395258	2.49624e-05	207.014	380.567						11564.8	5200.85	5737.67	4218.32	3313.39	6189.56	14046.6	14382.6	16547.6	15599.9	14725.2	16346.1	13987.4	13987.9	14043.3
POS	M167T38_1			1.3359	0.0800566	2.52436e-05	167.055	37.657						27181.6	555.569	1218.81	1087.04	41793.7	40045.2	165081	218869	257761	351390	168131	236303	138169	142298	142319
POS	M189T38			0.386556	1.67233	2.5268e-05	189.163	37.659						37364.6	34794	30572.7	30759.1	37035.9	28421.8	18941.6	21110.8	16490.8	18060.9	22994.1	21366.6	28124.7	27482.6	28132.6
POS	M445T42			0.290666	2.01951	2.534e-05	445.231	42.051						16828.8	16055.1	15651.5	14945.1	16959	14414.2	6622.52	11800.2	8216.87	5595.73	5403.61	9329.74	10773.9	10431.9	10437.5
POS	M283T158			0.481237	8.3454	2.54111e-05	283.024	158.464						16033.4	35864.5	24498.6	28811.1	18995.8	31912.8	2814.8	2879.55	3809.55	2102.52	2916.84	4183.6	26470.2	24898.8	26423.5
POS	M302T44_1			0.522135	0.114291	2.55062e-05	301.999	43.502						4076.77	6182.03	1136.8	12976.2	558.869	684.267	25769.9	27495.5	37488.4	53170.1	40738.4	39459.3	19366.1	19966.4	19370.6
POS	M361T372			0.324558	0.153549	2.56243e-05	360.899	371.807						5140.59	879.898	1966.78	1650.17	1272.48	2680.72	11780.4	14022.5	14452.4	22304	11780.5	14170.2	13129.1	12100.1	13128.1
POS	M304T438			0.789932	7.09735	2.60249e-05	304.161	438.443						70077.3	46418.4	88506	103682	56833.3	82356.7	13916.7	5713.61	14794.5	13566.7	9292.86	5819.84	52805.8	51446.2	51173.5
POS	M274T267			0.43786	14.2384	2.61453e-05	274.175	267.034						13771.2	16250.4	31367.7	23563.1	17724.3	19323.3	1384.47	2499.94	1260.25	1517.63	1125.15	780.941	13510	14757.5	13474.5
POS	M254T135			0.292598	4.29956	2.61652e-05	254.111	135.216						7987.89	10689.2	14791.5	11391.4	8265.6	9967.43	3431.54	2803.92	1632.08	3906.39	1450.42	1449.95	8883.9	9371.89	8843.66
POS	M404T357			1.15725	0.084693	2.61772e-05	404.175	357.084						53254.4	8510.7	3991.04	3619.06	4990.79	14276.6	121905	166044	164217	188662	265187	140620	114712	110617	110588
POS	M288T246_1			0.745761	23.6467	2.61962e-05	288.149	246.115						42449.4	47794.5	87347	72758.6	40221.6	60256.7	1317.82	508.798	769.18	1843.34	5324.49	5072.61	33954.2	34836.5	33940.1
POS	M147T300			0.729444	0.316429	2.67685e-05	147.043	299.914						43787	21033.9	37396.8	33207	18264.8	34043.2	100020	64887.7	85530.3	119172	108153	115521	83941.9	78193.6	78097.1
POS	M294T30_2			0.0823672	0.414532	2.69256e-05	293.994	29.867						840.747	607.683	705.022	638.308	477.605	491.096	1461.64	1221.07	1275.05	1933.68	1494.44	1685.69	1445.09	1315.74	1315.52
POS	M183T175			1.55639	48.5668	2.70979e-05	183.091	175.449						225797	158527	190889	358969	365775	308293	5438.5	5335.2	5754.7	5371.83	5958.17	5255.77	162308	128063	129651
POS	M146T60			1.12503	13.785	2.73537e-05	146.117	60.1935						181040	124500	158049	139705	60230	166671	2525.12	11026.7	11351.6	13301	11078.3	10941.6	43135.7	28976.4	42743.1
POS	M280T390			4.5218	10.2332	2.74222e-05	280.092	390.026						2.33633e+06	1.46628e+06	2.28808e+06	3.72013e+06	2.20648e+06	2.40947e+06	207660	199135	287814	316504	196410	202275	2.70725e+06	2.74698e+06	2.70718e+06
POS	M445T260			0.261355	0.385153	2.74783e-05	445.031	260.049						9621.53	6744.78	3500.82	4917.19	3312.61	4919.54	14929.9	14567	14189.6	17197.4	12595.3	12243.8	11968.5	12054.8	11943.6
POS	M317T354			1.89423	8.50493	2.77222e-05	317.056	353.897						376396	331306	624080	384777	287932	403517	38542.9	27396	51152.1	97207	28280.4	40552.2	272917	277340	272871
[truncated: 9,640 more rows]
