# Supplementary material for: Enhancing growth performance in Liangshan black sheep through fermented onion: insights from transcriptomics and metabolomics
Source: Front Vet Sci. 2025 May 15;12:1533728. doi: 10.3389/fvets.2025.1533728 (PMC12119624; doi:10.3389/fvets.2025.1533728)
Supplement: Supplementary file 4 [file Table_4.xlsx]

## Sheet: Sheet1
Table S4 Data statistic information for two groups
Sample	Clean Reads Pairs	Clean base(bp)	Length	Q20(%)	Q30(%)	GC(%)
Con2	21535106	6460531800	150	98.13	95.38	51.5
Con3	21110544	6333163200	150	98.22	95.48	50.26
Con4	25297796	7589338800	150	98.16	95.41	51.62
Trt2	25874508	7762352400	150	98.15	95.42	51.53
Trt3	27112018	8133605400	150	98.19	95.45	52.03
Trt4	31084542	9325362600	150	98.3	95.67	50.71
